# Supplementary material for: Gene-Microbiome Co-expression Networks in Colon Cancer
Source: Front Genet. 2021 Feb 15;12:617505. doi: 10.3389/fgene.2021.617505 (PMC7917223; doi:10.3389/fgene.2021.617505)
Supplement: Supplementary file 1 [file Data_Sheet_1.CSV]

group	case_uuid
early	c594196e-49ef-4195-a6b6-4ef4a1d9ec15
early	268c01b3-d2ce-44c0-a2fe-ea846a1253cc
early	eeb42912-0c7a-46bb-bd95-369b2b425727
early	c085da47-d634-491a-80ea-514e5a231f70
early	4c6c8d3d-e4a3-490a-9211-cfbe7e6ee25b
early	eb191e71-4b6e-4c8d-8348-519be5a1e657
early	b718134c-5231-4f29-a423-7bad17c93fc5
early	04d7a52f-a89b-4114-a608-a6254b4d604f
early	fdffda5f-72b2-4153-b7f1-d7043b7ca898
early	d5a296ae-c165-413c-adcc-33c9e99ff873
early	d5a1f43e-25a7-47f5-b63e-43714f9f732a
early	76e96b5a-b565-42c7-a651-34d5132e6dde
early	73448b56-a6c6-4c98-a153-ab704261e073
early	081a3dc7-45e1-457d-add0-c4686140a8d0
early	733d8b6a-ca9d-4a69-8c9c-1f88733e8b68
early	a06c09a8-0951-49f4-a765-5147bbcae109
early	e6ec5a68-7555-4f26-bd7e-9cdb4c5f7004
early	01240896-3f3f-4bf9-9799-55c87bfacf36
early	4563e4e0-a661-46de-ad25-9c86a621e147
early	d4e1472a-7b5f-46f4-acb7-b961f634e28e
early	cc15469c-7bad-4e86-9da3-ae0c72e9d380
early	c0b8c55c-b993-481d-aeea-9ebfa64ee20e
early	0712566e-3371-4715-95f1-5b792e72d758
early	19d1a5fc-3ce9-4e43-a364-a4150bcf911b
early	755d3bde-76c3-45c1-8427-8e4d5d686dc1
early	e6c8c5fc-158a-4de4-b3f6-3b645584bbc7
early	ae6b315f-3f78-4695-adfa-48b0bbab2c89
early	28033279-cc74-4775-afdf-2497f6ddb55c
early	e457344d-76fb-46bf-b362-61a6e811d131
early	7b47489f-c3cc-4388-b5d7-c7c02790a5f6
early	bab21810-f51b-421e-a87f-1f1136cbc77a
early	7ad0617e-bc4a-4869-8419-744f04d9b7a3
early	381cf7f3-cd7b-4660-8175-ff8062f7bf78
early	639e1050-088a-48fe-a0ef-4a01a3468cac
early	0e87e5fd-d5bb-4c0d-952d-711a6abbf336
early	d71ae66e-2c8a-4fd8-8b4b-a5a2d456a21d
early	fd16b634-2e04-44a3-862d-fb03cd73c057
early	043a4745-566b-4106-b159-99cb8b394b81
early	b16bb717-d1cf-4237-a554-43f3995b82f2
early	3e1886a8-2ed2-41ee-8b58-10f5321ade6f
early	df228c56-89ac-4122-93b3-6c0740c4ec09
early	49929108-023e-4d35-b26d-50ab4d3ae581
early	0b8de222-119a-40f3-8beb-12b9d933225b
early	d7ba64d7-b4e5-488d-9f28-bcb7bf3c0f35
early	68801d41-535f-4b38-989b-ef4fe5f00039
early	84959e50-17f5-4f2b-8e0c-5ebb139d2c3a
early	38d65618-4857-490e-86b3-0a3f772a9f60
early	f4e047a5-bdb2-4bc2-aff0-e0f45bcc9062
early	f5c3bc61-1018-4351-bb23-aacc1459365f
early	c4d74653-d26b-4e51-aee0-82ee3d42f883
early	7570761b-c333-40df-ac8c-9b7f94c58ef9
early	86d18004-9478-4e46-83b4-4fbe445ccb70
early	b95720b1-aa00-4c6a-b202-3350d035829f
early	31a3877d-3e82-450e-811f-3448b06f3950
early	0c463362-7925-4d9a-9d63-098b50af2fb9
early	b4c3cf95-a27c-4bcf-9321-38723473e83b
early	dca004bf-9c14-45a1-b186-ab3759f6c7fe
early	ad440651-a2de-4bb1-90da-1e5e8975ab59
early	c8d7eb0f-2502-4277-a8ef-435b08f3c863
early	ddf69ed9-4c53-48b8-9f01-495bd60c3425
early	17633a60-e12b-4a7c-bd8a-c16341ddc606
early	05ff79c5-1127-4cac-8f4c-84089a3f2cde
early	f89bbd17-c732-4847-b71c-a8627a702747
early	d8e9ea52-ff28-4626-baa3-71350fd53ddf
early	0f008098-d8aa-46dc-8445-cca59838c582
early	a782f174-241d-42c6-9bc4-61cc39f8b397
early	384400c1-98d6-4cc3-8724-de6711f6208b
early	192da41f-f0a5-494e-8eb9-96bcdae56ff8
early	5498d5ef-ad24-4034-9750-7c996c5355e1
early	cab7bdbc-0a11-4901-97c3-26b884f79cb5
early	19089ae0-b590-4649-9d94-a147fa506e32
early	315ef7f6-ca21-4d87-8f19-40bd455885ec
early	8c043ecd-2265-411f-bc3b-dc341cf56ac2
early	41658cf8-0de1-4a97-bb60-0f0107c84e00
early	21bdad0d-c6a2-428c-b2b4-0de282b34abc
early	849442d3-eb82-416e-9d36-2fc15dfac67a
early	e4c0d890-a634-48bd-9108-e674532b0d2e
early	628408ce-0691-4e0b-b4c7-aca9a0d73bb0
early	c82bbe23-0264-45a7-b1a6-82b4654108c8
early	e831369c-78c0-4c75-9cf3-f46ed669312e
early	bce5579c-08c6-48e9-853e-fac85ba8cbea
early	4be66108-e72a-406b-bb4b-f58ff2877336
early	db246424-3979-4f23-b316-8d30c449ee15
early	81555ac5-9cc2-49ae-9033-657f56243f20
early	89a6384e-1cea-440b-9f17-d57cb0805174
early	fb4cc403-694c-421f-b360-3108b6d57ad5
early	3eb37b12-b8b4-40a3-bd8b-f89fc39c05fa
early	ca22edd4-eb7c-4677-84aa-6f0354459a19
early	c113808a-773f-4179-82d6-9083518404b5
early	4138aca8-e085-45fb-b353-74852efe61bf
early	df5ab6cc-6f68-4b6b-95e2-954c6b57ba9c
early	5b259d18-3976-4f44-967f-fe5fa8447c8b
early	e17959bd-045d-4540-b43a-c3863e8ff3c0
early	a5e14add-1552-4606-9ffe-3a03bcf76640
early	e5921d6b-51cf-44be-b295-610cf7c3a69a
early	654c6f5c-3e5c-49f0-b53f-87cd9797d7c9
early	02f9668c-71e6-485f-88b1-b37dc8bdd2ab
early	bc42fe2d-1a33-428d-a601-b1871f4c8d9b
early	eb4e4e09-98b3-4e85-8dd2-75676ff2af14
early	c9e829d9-cd08-41a9-a5a4-34f2d7d619c7
early	4beee9d4-ee52-4fed-bcc4-d300f5ddd4d0
early	9d8c4693-8e36-473b-bb34-a7cdc04dd223
early	dc22eba5-6fb7-4875-b30a-99fa00758301
early	af3a0634-4292-45bd-b948-6b6bd2d58090
early	7a6c54f1-f4e4-426b-b306-2ca3c4de12ca
early	c21d2c68-920f-4526-b754-286579c049f3
early	01ad5016-f691-4bca-82a0-910429d8d25b
early	3758f4f7-ac2f-4f9d-bee2-526196f8129a
early	3470b1af-689f-467a-9f9e-de74088f9b94
early	8632579e-d318-4dab-9994-d3945afc42ab
early	d4da3298-3a02-44a6-bdcd-d260f38e520b
early	f83b909c-da90-41ed-b532-a2ef9371cff9
early	e394e9ec-7288-4ede-9ef8-41b631d100dd
early	3aae5316-6a5d-4b83-9020-ad691d4edf99
early	c5c4a0a5-900d-483d-9282-475654d63265
early	7144a65f-a63f-4b79-8fe2-cfe48696de03
early	0cbe9848-8eac-4ea8-a36b-fb74b4a33de7
early	d181c72b-843c-4b2d-b014-2a6dd1c3c1ec
early	85e95dda-6198-464a-9187-fd0832bebb72
early	d2c99bed-3446-4d12-99e0-00611faa37dc
early	85a57cfe-f1c9-44d9-8b50-022c0d3438d1
early	ffa7e03a-4a3c-41f0-937a-4fb862fd2194
early	401a37f3-6630-4400-a811-a262351e37de
early	1ad0b9b9-7ded-4281-b114-9dcc6138c037
early	eed7405f-f8f3-41a4-a0e7-242f23087f59
early	10628a61-bd5e-4415-af97-631c5ca320cb
early	de287a25-981d-49f8-81af-fe0300e4cd31
early	aa85d9e8-caa6-422c-95ce-780e4ac2a5e4
early	80e677b1-5ebe-4069-a1a5-1538ffee6642
early	912b61a1-6a5b-451c-b753-9c3dac03e8cb
early	5f1399ef-8100-49e7-806f-9f532e55c0ba
early	0f74d992-00da-4728-9564-086ca1b95921
early	1a09207e-9184-4f32-bd07-a9f4dc6c825d
early	f2ef5afa-6191-43a1-a023-d53c0d985139
early	269e8ca8-722d-449b-ace1-6545bd72bdd6
early	6f2b5a14-569c-4084-8c67-b1a44d787897
early	ff1407c6-9174-4bae-a19b-d34ca71b898c
late	bf69a4ce-ec7e-4752-a86d-dcc80e3c9a57
late	13eff2e5-e33a-485f-9ba4-8a7ccb3c7528
late	beb63625-d9bf-4ccd-bc53-635b53d24240
late	6e9e0c2f-2ddb-40f1-8e8c-618119e62ec1
late	2900eadd-7e27-4371-94e5-7d58cdff0138
late	5a195baa-2d05-4273-a7c4-64cc816b0406
late	2b94070a-21ec-457b-88af-3d2a89b97ac6
late	e8841edf-e070-425b-b4d4-bbb2115f9dbd
late	4881a390-c4e4-48b4-ae66-140c64a87614
late	56eb96a4-d2c2-42fb-b26c-1a80012bcb8e
late	77a44132-af22-4115-9fa2-78f2f74bf687
late	14efca0c-882d-4fba-b15c-64af6e213b80
late	ab9cc98a-86ae-4913-bcb2-cc3aeff8abb1
late	326c1637-ea91-4006-b440-d38420af1ae5
late	56e612e8-2c29-4782-be79-2813cc8dd2e6
late	5c24435e-8e50-42c2-80c7-919b1cad0133
late	e588714a-7753-4c3c-abb6-eaf1aab53ab3
late	a72dd578-3a6f-4807-a843-4a942500944e
late	35620be9-3ba5-4be7-9e00-83103e6a92e6
late	cee553c8-460d-436b-b55d-8f41624816cc
late	b107565b-7558-4745-952b-689178367e1c
late	cbdabbcd-d8f1-4d7c-9e18-ebd83d888c51
late	2dced66c-1f0d-4039-a5e5-54cca77c16e9
late	265d7b06-65fe-42c5-ad21-e6b160e94718
late	c59d90a6-9cda-426d-b8ea-41f0a87033d5
late	835c3e23-ac2b-4bc9-ac65-e3e81adecf77
late	97f6c8d3-09a0-4128-8f10-41e736648a5f
late	01f493d4-229d-47a6-baa8-32a342c65d01
late	92554413-9ebc-4354-8e1b-9682f3a031d9
late	69fb431f-0caf-4cdd-9085-eda5b18ed15d
late	c8d6fe73-3504-42a5-9723-e1916fba8208
late	1136dd50-242a-4659-aad4-c53f9e759bb3
late	857a5889-19e7-4208-8362-f1377c408037
late	8a84b03a-e37e-4827-98f0-4d480ec31037
late	15d1b0fb-5c5f-4689-94f5-b33120a2bfae
late	d5619045-060a-4b60-86e4-6a5774994fd4
late	565e2726-4942-4726-89d3-c5e3797f7204
late	f87c6dcc-1a9e-4df5-962c-1f946e2611f8
late	0a94eecf-4db2-4846-8383-c83ff02e4a9f
late	80311cf5-7e18-4545-92ad-c4b7dd5c9677
late	26a12266-c6d8-42f9-bd4e-5093d827ac9a
late	64dcf1a5-c78c-4d3f-852c-15865b3b6189
late	73a142e1-8ac2-4cfe-b8cf-7e9dea64f488
late	56c8b812-ca8e-4eb2-b0fe-f264316789bf
late	c6f6c032-5d4e-4028-aed0-24a587620354
late	bce3ce45-4fb3-4d8e-9ec7-d24427c2ba4d
late	64b0461f-038d-4712-948e-818dc2f10eef
late	e4be17c8-0855-432c-bb80-28bb24b62f32
late	dd4be58e-da22-4bcd-bf4c-2b9e60ffda19
late	2d02bd7a-5beb-4e43-9ccb-18d89c9d5ca2
late	022f39e9-57ee-4b2b-8b3a-8929e3d69a37
late	81e7cca8-2d71-4446-9692-872c2fe68d0a
late	57a2044d-20cc-4d02-b268-ce570a0fabe3
late	d17a2ab0-faef-40de-a87d-1291868b200d
late	2d3ce817-b269-4662-a92d-392bd3662399
late	13ae9d83-a22f-451f-88bb-686051725cf3
late	aee20b98-df51-4ead-86cc-0d5f60a74b90
late	cd845618-4cc4-49c2-9055-c171d4c24ee1
late	80809d79-92e1-4d6c-ba2e-0a9589997792
late	39b6ae01-c97b-4234-8a28-208fdf170432
late	5342e2e8-1465-4f7b-9450-ef27280f80c7
late	abb0d53f-f74e-45dc-8fbb-40863016f3c6
late	ca5b878f-8bff-410a-8e6e-b1c133018c8d
late	9dcb4e16-b582-4cd0-87cf-04f480ec2cec
