# Supplementary material for: Gene-Microbiome Co-expression Networks in Colon Cancer
Source: Front Genet. 2021 Feb 15;12:617505. doi: 10.3389/fgene.2021.617505 (PMC7917223; doi:10.3389/fgene.2021.617505)
Supplement: Supplementary file 3 [file Data_Sheet_3.CSV]

ontology	stages	microorganism	geneSet	description	link	size	overlap	expect	enrichmentRatio	pValue	FDR	overlapId	userId
molecular_function	early	k__Bacteria.p__Actinobacteria.c__Acidimicrobiia.o__Acidimicrobiales.f__Acidimicrobiaceae.g__Ilumatobacter	GO:0003735	structural constituent of ribosome	http://amigo.geneontology.org/amigo/term/GO:0003735	156	12	2.461040129566310	4.875987130739980	6.95349557910951E-06	0.008267706243561210	3921;6152;6232;7818;9801;10884;28977;51065;51187;64968;65008;124995	ENSG00000159111;ENSG00000132676;ENSG00000185088;ENSG00000185088;ENSG00000112996;ENSG00000115364;ENSG00000169288;ENSG00000137876;ENSG00000168028;ENSG00000198015;ENSG00000243927;ENSG00000114391
molecular_function	early	k__Bacteria.p__Proteobacteria.c__Alphaproteobacteria.o__Rhodospirillales.f__Rhodospirillaceae.g__Rhodospirillum	GO:0003697	single-stranded DNA binding	http://amigo.geneontology.org/amigo/term/GO:0003697	107	9	1.3478495591146300	6.677303070761010	8.30134191942555E-06	0.009870295542196980	3146;3148;3192;9401;54386;64710;84893;129401;348654	ENSG00000164104;ENSG00000178295;ENSG00000189403;ENSG00000163002;ENSG00000160957;ENSG00000166848;ENSG00000153187;ENSG00000069275;ENSG00000134452
molecular_function	early	k__Bacteria.p__Proteobacteria.c__Alphaproteobacteria.o__Rhodospirillales.f__Rhodospirillaceae.g__Rhodospirillum	GO:0003725	double-stranded RNA binding	http://amigo.geneontology.org/amigo/term/GO:0003725	76	7	0.9573510887169340	7.311842105263160	4.76876618809019E-05	0.023198255217889200	3146;3192;3326;5610;6832;149041;192670	ENSG00000055332;ENSG00000134698;ENSG00000096384;ENSG00000156502;ENSG00000189403;ENSG00000135870;ENSG00000153187
molecular_function	early	k__Bacteria.p__Proteobacteria.c__Alphaproteobacteria.o__Rhodospirillales.f__Rhodospirillaceae.g__Rhodospirillum	GO:0015631	tubulin binding	http://amigo.geneontology.org/amigo/term/GO:0015631	321	14	4.043548677343890	3.4623052959501600	5.85321830560703E-05	0.023198255217889200	6249;9126;10112;23287;23637;28981;55521;55582;55835;56992;84140;90141;285331;440145	ENSG00000204899;ENSG00000122970;ENSG00000108055;ENSG00000151849;ENSG00000011454;ENSG00000152503;ENSG00000135049;ENSG00000130779;ENSG00000140025;ENSG00000180376;ENSG00000112984;ENSG00000163808;ENSG00000165115;ENSG00000170264
molecular_function	early	k__Bacteria.p__Proteobacteria.c__Betaproteobacteria.o__Nitrosomonadales.f__Nitrosomonadaceae.g__Nitrosospira	GO:0003735	structural constituent of ribosome	http://amigo.geneontology.org/amigo/term/GO:0003735	156	18	2.1615979845240200	8.327172827172830	5.67357272274194E-12	6.74587796734016E-09	6137;6141;6158;6176;6181;6183;6187;6193;6202;6205;6209;6217;6222;6223;6234;7311;25873;65993	ENSG00000167526;ENSG00000142937;ENSG00000137818;ENSG00000177600;ENSG00000115268;ENSG00000130255;ENSG00000063177;ENSG00000233927;ENSG00000231500;ENSG00000108107;ENSG00000142534;ENSG00000105372;ENSG00000074071;ENSG00000105193;ENSG00000128626;ENSG00000140988;ENSG00000083845;ENSG00000221983
molecular_function	late	k__Bacteria.p__Proteobacteria.c__Deltaproteobacteria.o__Desulfurellales.f__Desulfurellaceae.g__Desulfurella	GO:0004298	threonine-type endopeptidase activity	http://amigo.geneontology.org/amigo/term/GO:0004298	21	5	0.377901745546158	13.230952380952400	2.93150052089741E-05	0.017427770596735100	5686;5689;5694;5696;5698	ENSG00000142507;ENSG00000008018;ENSG00000204264;ENSG00000143106;ENSG00000240065
molecular_function	late	k__Bacteria.p__Proteobacteria.c__Deltaproteobacteria.o__Desulfurellales.f__Desulfurellaceae.g__Desulfurella	GO:0070003	threonine-type peptidase activity	http://amigo.geneontology.org/amigo/term/GO:0070003	21	5	0.377901745546158	13.230952380952400	2.93150052089741E-05	0.017427770596735100	5686;5689;5694;5696;5698	ENSG00000142507;ENSG00000008018;ENSG00000204264;ENSG00000143106;ENSG00000240065
molecular_function	late	k__Bacteria.p__Proteobacteria.c__Deltaproteobacteria.o__Desulfurellales.f__Desulfurellaceae.g__Desulfurella	GO:0019787	ubiquitin-like protein transferase activity	http://amigo.geneontology.org/amigo/term/GO:0019787	417	20	7.504048947273710	2.6652278177458000	7.12505366780025E-05	0.028238962703381700	4850;5469;5903;7328;8065;9189;9320;10210;10273;11059;51366;51665;54467;55958;56254;64682;79176;79699;115426;117584	ENSG00000125686;ENSG00000153107;ENSG00000198642;ENSG00000065802;ENSG00000001629;ENSG00000104517;ENSG00000162378;ENSG00000166266;ENSG00000123124;ENSG00000147854;ENSG00000214717;ENSG00000153201;ENSG00000155827;ENSG00000107872;ENSG00000080802;ENSG00000186591;ENSG00000153827;ENSG00000092871;ENSG00000197579;ENSG00000103266
molecular_function	late	k__Bacteria.p__Proteobacteria.c__Deltaproteobacteria.o__Desulfurellales.f__Desulfurellaceae.g__Desulfurella	GO:0046966	thyroid hormone receptor binding	http://amigo.geneontology.org/amigo/term/GO:0046966	28	5	0.503868994061544	9.923214285714290	1.27694435451353E-04	0.03795717093791470	2959;5469;8202;9320;221037	ENSG00000125686;ENSG00000137947;ENSG00000171988;ENSG00000124151;ENSG00000153827
molecular_function	late	k__Bacteria.p__Actinobacteria.c__Nitriliruptoria.o__Nitriliruptorales.f__Nitriliruptoraceae.g__Nitriliruptor	GO:0003779	actin binding	http://amigo.geneontology.org/amigo/term/GO:0003779	419	22	7.338971867314500	2.9976950992251600	4.97039490032769E-06	0.005909799536489620	274;3688;4628;4642;6840;7225;8976;9645;10096;10097;10810;22846;23224;23307;23345;23500;51088;56062;60312;63876;79083;84948	ENSG00000115648;ENSG00000136717;ENSG00000196526;ENSG00000165495;ENSG00000197321;ENSG00000131018;ENSG00000179886;ENSG00000133026;ENSG00000106299;ENSG00000137672;ENSG00000176658;ENSG00000132970;ENSG00000071246;ENSG00000150093;ENSG00000054654;ENSG00000109790;ENSG00000115091;ENSG00000146122;ENSG00000133816;ENSG00000119321;ENSG00000102271;ENSG00000138071
molecular_function	late	k__Bacteria.p__Actinobacteria.c__Nitriliruptoria.o__Nitriliruptorales.f__Nitriliruptoraceae.g__Nitriliruptor	GO:0008536	Ran GTPase binding	http://amigo.geneontology.org/amigo/term/GO:0008536	38	6	0.6655869473936780	9.014599855803890	4.72493295672338E-05	0.02179478708309530	3837;10526;10527;11260;23039;729857	ENSG00000184575;ENSG00000185304;ENSG00000130227;ENSG00000133704;ENSG00000108424;ENSG00000205339
molecular_function	late	k__Bacteria.p__Actinobacteria.c__Nitriliruptoria.o__Nitriliruptorales.f__Nitriliruptoraceae.g__Nitriliruptor	GO:0070679	inositol 1,4,5 trisphosphate binding	http://amigo.geneontology.org/amigo/term/GO:0070679	13	4	0.22770079779257400	17.56691253951530	5.81964429579029E-05	0.02179478708309530	3708;5334;7220;7225	ENSG00000150995;ENSG00000115896;ENSG00000137672;ENSG00000144935
molecular_function	late	k__Bacteria.p__Actinobacteria.c__Nitriliruptoria.o__Nitriliruptorales.f__Nitriliruptoraceae.g__Nitriliruptor	GO:0005085	guanyl-nucleotide exchange factor activity	http://amigo.geneontology.org/amigo/term/GO:0005085	329	17	5.762581728750530	2.95006661947787	7.33214031390927E-05	0.02179478708309530	2885;6654;7204;9048;10276;10564;11069;22899;22930;23365;26130;26269;53358;57589;60684;79958;389541	ENSG00000188186;ENSG00000115839;ENSG00000124198;ENSG00000091428;ENSG00000164117;ENSG00000165219;ENSG00000198844;ENSG00000117407;ENSG00000196914;ENSG00000115904;ENSG00000107036;ENSG00000168538;ENSG00000205744;ENSG00000173848;ENSG00000177885;ENSG00000038382;ENSG00000148082
molecular_function	late	k__Bacteria.p__Actinobacteria.c__Nitriliruptoria.o__Nitriliruptorales.f__Nitriliruptoraceae.g__Nitriliruptor	GO:0005088	Ras guanyl-nucleotide exchange factor activity	http://amigo.geneontology.org/amigo/term/GO:0005088	255	14	4.466438725931260	3.1344883158742900	1.6919215547806E-04	0.04023389457268260	2885;6654;7204;9048;10276;11069;22899;22930;23365;26130;53358;57589;60684;79958	ENSG00000115839;ENSG00000091428;ENSG00000165219;ENSG00000198844;ENSG00000117407;ENSG00000196914;ENSG00000115904;ENSG00000107036;ENSG00000168538;ENSG00000205744;ENSG00000173848;ENSG00000177885;ENSG00000038382;ENSG00000148082
molecular_function	late	k__Bacteria.p__Firmicutes.c__Bacilli.o__Bacillales.f__Staphylococcaceae.g__Jeotgalicoccus	GO:0003779	actin binding	http://amigo.geneontology.org/amigo/term/GO:0003779	419	21	6.7609021654369900	3.1060943474904800	4.70061521329335E-06	0.005589031488605790	25;27;3688;4130;4628;6709;6840;7094;7145;7169;7402;8736;10296;23164;23345;25802;56907;57617;60312;84168;122622	ENSG00000185100;ENSG00000104142;ENSG00000097007;ENSG00000137076;ENSG00000196526;ENSG00000197321;ENSG00000131018;ENSG00000133026;ENSG00000143322;ENSG00000152818;ENSG00000133030;ENSG00000197694;ENSG00000150093;ENSG00000134278;ENSG00000101605;ENSG00000079308;ENSG00000166963;ENSG00000169604;ENSG00000198467;ENSG00000090316;ENSG00000163431
molecular_function	late	k__Bacteria.p__Firmicutes.c__Bacilli.o__Bacillales.f__Staphylococcaceae.g__Jeotgalicoccus	GO:0004129	cytochrome-c oxidase activity	http://amigo.geneontology.org/amigo/term/GO:0004129	27	5	0.43566672665107100	11.47666253614210	6.36067553549946E-05	0.018172639536160600	1327;1329;1337;1345;1351	ENSG00000135940;ENSG00000131143;ENSG00000111775;ENSG00000164919;ENSG00000176340
molecular_function	late	k__Bacteria.p__Firmicutes.c__Bacilli.o__Bacillales.f__Staphylococcaceae.g__Jeotgalicoccus	GO:0015002	heme-copper terminal oxidase activity	http://amigo.geneontology.org/amigo/term/GO:0015002	27	5	0.43566672665107100	11.47666253614210	6.36067553549946E-05	0.018172639536160600	1327;1329;1337;1345;1351	ENSG00000135940;ENSG00000131143;ENSG00000111775;ENSG00000164919;ENSG00000176340
molecular_function	late	k__Bacteria.p__Firmicutes.c__Bacilli.o__Bacillales.f__Staphylococcaceae.g__Jeotgalicoccus	GO:0016676	oxidoreductase activity, acting on a heme group of donors, oxygen as acceptor	http://amigo.geneontology.org/amigo/term/GO:0016676	27	5	0.43566672665107100	11.47666253614210	6.36067553549946E-05	0.018172639536160600	1327;1329;1337;1345;1351	ENSG00000135940;ENSG00000131143;ENSG00000111775;ENSG00000164919;ENSG00000176340
molecular_function	late	k__Bacteria.p__Firmicutes.c__Bacilli.o__Bacillales.f__Staphylococcaceae.g__Jeotgalicoccus	GO:0016675	oxidoreductase activity, acting on a heme group of donors	http://amigo.geneontology.org/amigo/term/GO:0016675	28	5	0.45180253134185100	11.066781731279900	7.6419846661735E-05	0.018172639536160600	1327;1329;1337;1345;1351	ENSG00000135940;ENSG00000131143;ENSG00000111775;ENSG00000164919;ENSG00000176340
molecular_function	late	k__Bacteria.p__Firmicutes.c__Bacilli.o__Bacillales.f__Staphylococcaceae.g__Jeotgalicoccus	GO:0015631	tubulin binding	http://amigo.geneontology.org/amigo/term/GO:0015631	321	15	5.179593305740510	2.895980266129310	2.36449891719559E-04	0.04685648687575930	547;2735;4130;7175;9448;9585;9857;23637;29072;54462;55582;55755;57519;79929;126731	ENSG00000136861;ENSG00000154429;ENSG00000180834;ENSG00000107771;ENSG00000071054;ENSG00000011454;ENSG00000047410;ENSG00000135837;ENSG00000111087;ENSG00000159433;ENSG00000138182;ENSG00000130294;ENSG00000181555;ENSG00000165115;ENSG00000166963
molecular_function	late	k__Bacteria.p__Firmicutes.c__Bacilli.o__Bacillales.f__Staphylococcaceae.g__Jeotgalicoccus	GO:0051015	actin filament binding	http://amigo.geneontology.org/amigo/term/GO:0051015	192	11	3.0980745006298400	3.5505924721189600	2.93612328333026E-04	0.049872151198281100	25;27;4628;6840;7094;7169;7402;8736;23345;84168;122622	ENSG00000185100;ENSG00000097007;ENSG00000137076;ENSG00000197321;ENSG00000131018;ENSG00000133026;ENSG00000143322;ENSG00000152818;ENSG00000101605;ENSG00000169604;ENSG00000198467
molecular_function	late	k__Bacteria.p__Proteobacteria.c__Betaproteobacteria.o__Burkholderiales.f__Comamonadaceae.g__Pelomonas	GO:0003779	actin binding	http://amigo.geneontology.org/amigo/term/GO:0003779	419	21	5.881230879971210	3.5706811088672700	4.98466806497788E-07	5.9267703292587E-04	822;1073;1264;1956;2318;4131;4649;5074;5962;7145;7414;23012;29109;51088;54434;55704;56062;56907;85458;91624;161176	ENSG00000135723;ENSG00000165410;ENSG00000177425;ENSG00000176438;ENSG00000162614;ENSG00000146648;ENSG00000128591;ENSG00000115355;ENSG00000131711;ENSG00000066933;ENSG00000137710;ENSG00000130176;ENSG00000084112;ENSG00000134278;ENSG00000150764;ENSG00000109790;ENSG00000035403;ENSG00000079308;ENSG00000042493;ENSG00000211455;ENSG00000102271
biological_process	early	k__Bacteria.p__Actinobacteria.c__Acidimicrobiia.o__Acidimicrobiales.f__Acidimicrobiaceae.g__Ilumatobacter	GO:0071826	ribonucleoprotein complex subunit organization	http://amigo.geneontology.org/amigo/term/GO:0071826	245	18	4.6453858154326200	3.874812709894080	1.06015889000943E-06	0.006685361960399480	1660;3320;3921;6152;6232;7536;8669;9733;51065;51187;55015;55299;56949;79752;80135;84154;84340;201164	ENSG00000197498;ENSG00000179598;ENSG00000075856;ENSG00000168066;ENSG00000135829;ENSG00000185088;ENSG00000185088;ENSG00000113460;ENSG00000076924;ENSG00000164347;ENSG00000137876;ENSG00000117133;ENSG00000104131;ENSG00000080824;ENSG00000168028;ENSG00000185246;ENSG00000104231;ENSG00000114391
biological_process	early	k__Bacteria.p__Actinobacteria.c__Acidimicrobiia.o__Acidimicrobiales.f__Acidimicrobiaceae.g__Ilumatobacter	GO:0022613	ribonucleoprotein complex biogenesis	http://amigo.geneontology.org/amigo/term/GO:0022613	440	24	8.342733709348380	2.876754890678940	3.75783083561565E-06	0.011848440624696100	1660;3320;3921;6152;6232;7536;8669;9733;10885;23016;25926;51065;51187;55015;55153;55299;55759;56949;64794;65008;79922;80135;84154;124995	ENSG00000075914;ENSG00000159111;ENSG00000197498;ENSG00000198301;ENSG00000065183;ENSG00000075856;ENSG00000168066;ENSG00000135829;ENSG00000138442;ENSG00000278619;ENSG00000185088;ENSG00000185088;ENSG00000113460;ENSG00000076924;ENSG00000125485;ENSG00000169288;ENSG00000137876;ENSG00000117133;ENSG00000104131;ENSG00000080824;ENSG00000168028;ENSG00000130935;ENSG00000185246;ENSG00000114391
biological_process	early	k__Bacteria.p__Actinobacteria.c__Acidimicrobiia.o__Acidimicrobiales.f__Acidimicrobiaceae.g__Ilumatobacter	GO:0031123	RNA 3'-end processing	http://amigo.geneontology.org/amigo/term/GO:0031123	141	12	2.673466938677550	4.4885537301373600	1.57362695971663E-05	0.029631551289729300	904;3921;6429;6832;7936;9295;23016;51095;55149;57187;57508;65109	ENSG00000075914;ENSG00000072756;ENSG00000156502;ENSG00000129315;ENSG00000116754;ENSG00000125676;ENSG00000108506;ENSG00000204356;ENSG00000116350;ENSG00000168028;ENSG00000125351;ENSG00000107951
biological_process	early	k__Bacteria.p__Actinobacteria.c__Acidimicrobiia.o__Acidimicrobiales.f__Acidimicrobiaceae.g__Ilumatobacter	GO:0042255	ribosome assembly	http://amigo.geneontology.org/amigo/term/GO:0042255	61	8	1.1566062642505700	6.916787715293630	1.87957826132124E-05	0.029631551289729300	3921;6152;6232;51065;51187;55299;80135;84154	ENSG00000197498;ENSG00000185088;ENSG00000185088;ENSG00000113460;ENSG00000137876;ENSG00000117133;ENSG00000168028;ENSG00000114391
biological_process	early	k__Bacteria.p__Actinobacteria.c__Acidimicrobiia.o__Acidimicrobiales.f__Acidimicrobiaceae.g__Ilumatobacter	GO:0042254	ribosome biogenesis	http://amigo.geneontology.org/amigo/term/GO:0042254	279	17	5.290051602064080	3.213579238691530	2.51328432263609E-05	0.03169754187708640	3921;6152;6232;10885;23016;25926;51065;51187;55153;55299;55759;64794;65008;79922;80135;84154;124995	ENSG00000075914;ENSG00000159111;ENSG00000197498;ENSG00000198301;ENSG00000065183;ENSG00000138442;ENSG00000278619;ENSG00000185088;ENSG00000185088;ENSG00000113460;ENSG00000125485;ENSG00000169288;ENSG00000137876;ENSG00000117133;ENSG00000168028;ENSG00000130935;ENSG00000114391
biological_process	early	k__Bacteria.p__Actinobacteria.c__Acidimicrobiia.o__Acidimicrobiales.f__Acidimicrobiaceae.g__Ilumatobacter	GO:0022618	ribonucleoprotein complex assembly	http://amigo.geneontology.org/amigo/term/GO:0022618	231	15	4.379935197407900	3.4247082031892200	3.6350630744586E-05	0.038204512912559900	1660;3320;3921;6152;6232;7536;8669;9733;51065;51187;55015;55299;56949;80135;84154	ENSG00000197498;ENSG00000075856;ENSG00000168066;ENSG00000135829;ENSG00000185088;ENSG00000185088;ENSG00000113460;ENSG00000076924;ENSG00000137876;ENSG00000117133;ENSG00000104131;ENSG00000080824;ENSG00000168028;ENSG00000185246;ENSG00000114391
biological_process	early	k__Bacteria.p__Proteobacteria.c__Alphaproteobacteria.o__Rhodospirillales.f__Rhodospirillaceae.g__Rhodospirillum	GO:0060271	cilium assembly	http://amigo.geneontology.org/amigo/term/GO:0060271	393	21	6.083883355334210	3.4517427066690300	8.80666576441591E-07	0.005260764311946890	583;3983;5108;6738;9321;9738;23637;28981;51134;51626;54806;55582;55779;55835;57728;64786;79598;84140;92344;136332;285331	ENSG00000155530;ENSG00000157796;ENSG00000122970;ENSG00000182504;ENSG00000078674;ENSG00000099204;ENSG00000151849;ENSG00000120370;ENSG00000011454;ENSG00000206530;ENSG00000100815;ENSG00000103540;ENSG00000116747;ENSG00000135541;ENSG00000180376;ENSG00000121749;ENSG00000138036;ENSG00000165115;ENSG00000170264;ENSG00000125124;ENSG00000173588
biological_process	early	k__Bacteria.p__Proteobacteria.c__Alphaproteobacteria.o__Rhodospirillales.f__Rhodospirillaceae.g__Rhodospirillum	GO:0044782	cilium organization	http://amigo.geneontology.org/amigo/term/GO:0044782	409	21	6.331573262930520	3.3167112071416400	1.66849486582521E-06	0.005260764311946890	583;3983;5108;6738;9321;9738;23637;28981;51134;51626;54806;55582;55779;55835;57728;64786;79598;84140;92344;136332;285331	ENSG00000155530;ENSG00000157796;ENSG00000122970;ENSG00000182504;ENSG00000078674;ENSG00000099204;ENSG00000151849;ENSG00000120370;ENSG00000011454;ENSG00000206530;ENSG00000100815;ENSG00000103540;ENSG00000116747;ENSG00000135541;ENSG00000180376;ENSG00000121749;ENSG00000138036;ENSG00000165115;ENSG00000170264;ENSG00000125124;ENSG00000173588
biological_process	early	k__Bacteria.p__Proteobacteria.c__Alphaproteobacteria.o__Rhodospirillales.f__Rhodospirillaceae.g__Rhodospirillum	GO:0090068	positive regulation of cell cycle process	http://amigo.geneontology.org/amigo/term/GO:0090068	270	16	4.1797671906876300	3.827964398507030	4.99217500671279E-06	0.010493551864110300	990;1894;3192;3479;4194;9401;10403;10755;27085;29945;55719;55795;55835;79848;83695;348654	ENSG00000119906;ENSG00000126226;ENSG00000094804;ENSG00000080986;ENSG00000017427;ENSG00000104218;ENSG00000178295;ENSG00000151849;ENSG00000198625;ENSG00000160957;ENSG00000114346;ENSG00000053900;ENSG00000123159;ENSG00000172167;ENSG00000153187;ENSG00000171792
biological_process	early	k__Bacteria.p__Proteobacteria.c__Alphaproteobacteria.o__Rhodospirillales.f__Rhodospirillaceae.g__Rhodospirillum	GO:0031503	protein-containing complex localization	http://amigo.geneontology.org/amigo/term/GO:0031503	280	16	4.334573382935320	3.6912513842746400	7.91394562960068E-06	0.012476335285065500	3192;5108;9321;9877;10250;26019;28981;29894;51362;51626;55333;55795;57728;79023;129401;440145	ENSG00000151461;ENSG00000126226;ENSG00000204899;ENSG00000157796;ENSG00000122970;ENSG00000078674;ENSG00000163002;ENSG00000100815;ENSG00000133226;ENSG00000257315;ENSG00000168438;ENSG00000071894;ENSG00000138036;ENSG00000153187;ENSG00000213463;ENSG00000075188
biological_process	early	k__Bacteria.p__Proteobacteria.c__Alphaproteobacteria.o__Rhodospirillales.f__Rhodospirillaceae.g__Rhodospirillum	GO:0000737	DNA catabolic process, endonucleolytic	http://amigo.geneontology.org/amigo/term/GO:0000737	33	6	0.5108604344173770	11.74489076814660	1.01272714876366E-05	0.012772514800207300	836;3146;3148;9941;84893;348654	ENSG00000164104;ENSG00000164305;ENSG00000178295;ENSG00000189403;ENSG00000157036;ENSG00000134452
biological_process	early	k__Bacteria.p__Proteobacteria.c__Alphaproteobacteria.o__Rhodospirillales.f__Rhodospirillaceae.g__Rhodospirillum	GO:0051783	regulation of nuclear division	http://amigo.geneontology.org/amigo/term/GO:0051783	202	13	3.1270850834033400	4.157226187735050	1.63432891668869E-05	0.013779473873804400	990;3192;3479;9126;9735;10403;27085;29945;55719;55795;79598;286151;348654	ENSG00000119906;ENSG00000126226;ENSG00000094804;ENSG00000080986;ENSG00000182504;ENSG00000017427;ENSG00000178295;ENSG00000108055;ENSG00000184445;ENSG00000053900;ENSG00000172167;ENSG00000156509;ENSG00000153187
biological_process	early	k__Bacteria.p__Proteobacteria.c__Alphaproteobacteria.o__Rhodospirillales.f__Rhodospirillaceae.g__Rhodospirillum	GO:0022613	ribonucleoprotein complex biogenesis	http://amigo.geneontology.org/amigo/term/GO:0022613	440	20	6.811472458898360	2.9362226920366500	1.79559543493912E-05	0.013779473873804400	2483;3326;9129;9790;11168;23451;23560;29889;51001;51202;51602;51657;51747;54663;55003;84135;115752;149041;192670;285855	ENSG00000134698;ENSG00000096384;ENSG00000109536;ENSG00000111845;ENSG00000164338;ENSG00000133316;ENSG00000165733;ENSG00000146223;ENSG00000108848;ENSG00000127952;ENSG00000117360;ENSG00000107937;ENSG00000055044;ENSG00000115524;ENSG00000156469;ENSG00000134697;ENSG00000135870;ENSG00000166938;ENSG00000164985;ENSG00000213782
biological_process	early	k__Bacteria.p__Proteobacteria.c__Alphaproteobacteria.o__Rhodospirillales.f__Rhodospirillaceae.g__Rhodospirillum	GO:0007088	regulation of mitotic nuclear division	http://amigo.geneontology.org/amigo/term/GO:0007088	178	12	2.7555502220088800	4.35484713875098	2.18629065988907E-05	0.013779473873804400	990;3192;3479;9126;9735;10403;27085;29945;55719;55795;79598;348654	ENSG00000119906;ENSG00000126226;ENSG00000094804;ENSG00000080986;ENSG00000182504;ENSG00000017427;ENSG00000178295;ENSG00000108055;ENSG00000184445;ENSG00000053900;ENSG00000172167;ENSG00000153187
biological_process	early	k__Bacteria.p__Proteobacteria.c__Alphaproteobacteria.o__Rhodospirillales.f__Rhodospirillaceae.g__Rhodospirillum	GO:0045787	positive regulation of cell cycle	http://amigo.geneontology.org/amigo/term/GO:0045787	374	18	5.789751590063600	3.108941673921150	2.24509375266191E-05	0.013779473873804400	990;1894;3192;3326;3479;4040;4194;9401;10403;10755;27085;29945;55719;55795;55835;79848;83695;348654	ENSG00000119906;ENSG00000126226;ENSG00000094804;ENSG00000096384;ENSG00000080986;ENSG00000017427;ENSG00000104218;ENSG00000178295;ENSG00000070018;ENSG00000151849;ENSG00000198625;ENSG00000160957;ENSG00000114346;ENSG00000053900;ENSG00000123159;ENSG00000172167;ENSG00000153187;ENSG00000171792
biological_process	early	k__Bacteria.p__Proteobacteria.c__Alphaproteobacteria.o__Rhodospirillales.f__Rhodospirillaceae.g__Rhodospirillum	GO:0006397	mRNA processing	http://amigo.geneontology.org/amigo/term/GO:0006397	487	21	7.539061562462500	2.7854925743756300	2.41963706344439E-05	0.013779473873804400	2483;3192;5930;5936;8570;9129;9877;10250;10285;11168;22828;23451;29894;51202;51362;51747;55119;55149;55749;56339;58517	ENSG00000173933;ENSG00000119953;ENSG00000060339;ENSG00000109536;ENSG00000119707;ENSG00000122257;ENSG00000133226;ENSG00000257315;ENSG00000168438;ENSG00000213079;ENSG00000108848;ENSG00000134186;ENSG00000088247;ENSG00000117360;ENSG00000165819;ENSG00000071894;ENSG00000115524;ENSG00000153187;ENSG00000164985;ENSG00000107951;ENSG00000213782
biological_process	early	k__Bacteria.p__Proteobacteria.c__Alphaproteobacteria.o__Rhodospirillales.f__Rhodospirillaceae.g__Rhodospirillum	GO:0008380	RNA splicing	http://amigo.geneontology.org/amigo/term/GO:0008380	417	19	6.4554182167286700	2.9432639934564000	2.82706270816613E-05	0.013779473873804400	2483;3192;5936;8570;9129;9360;10250;10285;11168;22828;23451;29894;51202;51362;51747;55119;55749;56339;58517	ENSG00000173933;ENSG00000119953;ENSG00000060339;ENSG00000138398;ENSG00000109536;ENSG00000119707;ENSG00000133226;ENSG00000168438;ENSG00000213079;ENSG00000108848;ENSG00000134186;ENSG00000088247;ENSG00000117360;ENSG00000165819;ENSG00000071894;ENSG00000115524;ENSG00000153187;ENSG00000164985;ENSG00000213782
biological_process	early	k__Bacteria.p__Proteobacteria.c__Alphaproteobacteria.o__Rhodospirillales.f__Rhodospirillaceae.g__Rhodospirillum	GO:0071103	DNA conformation change	http://amigo.geneontology.org/amigo/term/GO:0071103	245	14	3.7927517100684000	3.69125138427464	2.93745669546208E-05	0.013779473873804400	3146;3148;6418;6832;7155;8340;9401;23347;23522;54892;57680;84893;91687;92797	ENSG00000164104;ENSG00000156650;ENSG00000100888;ENSG00000156502;ENSG00000189403;ENSG00000146918;ENSG00000101596;ENSG00000185130;ENSG00000160957;ENSG00000077097;ENSG00000119335;ENSG00000127311;ENSG00000134452;ENSG00000120334
biological_process	early	k__Bacteria.p__Proteobacteria.c__Alphaproteobacteria.o__Rhodospirillales.f__Rhodospirillaceae.g__Rhodospirillum	GO:0000280	nuclear division	http://amigo.geneontology.org/amigo/term/GO:0000280	420	19	6.501860074402980	2.9222406792174200	3.11768382588173E-05	0.013779473873804400	990;2177;3192;3479;7155;9126;9735;10403;23304;27085;29945;55719;55795;79598;192670;259266;286151;348654;440145	ENSG00000134698;ENSG00000119906;ENSG00000126226;ENSG00000204899;ENSG00000094804;ENSG00000080986;ENSG00000182504;ENSG00000017427;ENSG00000178295;ENSG00000108055;ENSG00000066279;ENSG00000024048;ENSG00000144554;ENSG00000184445;ENSG00000077097;ENSG00000053900;ENSG00000172167;ENSG00000156509;ENSG00000153187
biological_process	early	k__Bacteria.p__Proteobacteria.c__Alphaproteobacteria.o__Rhodospirillales.f__Rhodospirillaceae.g__Rhodospirillum	GO:0006308	DNA catabolic process	http://amigo.geneontology.org/amigo/term/GO:0006308	40	6	0.6192247689907600	9.689534883720930	3.20535035321923E-05	0.013779473873804400	836;3146;3148;9941;84893;348654	ENSG00000164104;ENSG00000164305;ENSG00000178295;ENSG00000189403;ENSG00000157036;ENSG00000134452
biological_process	early	k__Bacteria.p__Proteobacteria.c__Alphaproteobacteria.o__Rhodospirillales.f__Rhodospirillaceae.g__Rhodospirillum	GO:0048285	organelle fission	http://amigo.geneontology.org/amigo/term/GO:0048285	459	20	7.1056042241689700	2.814679704784580	3.27770548853579E-05	0.013779473873804400	990;2177;3192;3479;7155;9126;9735;10403;23304;27085;29945;54708;55719;55795;79598;192670;259266;286151;348654;440145	ENSG00000134698;ENSG00000119906;ENSG00000126226;ENSG00000204899;ENSG00000094804;ENSG00000080986;ENSG00000182504;ENSG00000017427;ENSG00000178295;ENSG00000108055;ENSG00000066279;ENSG00000024048;ENSG00000144554;ENSG00000184445;ENSG00000077097;ENSG00000198060;ENSG00000053900;ENSG00000172167;ENSG00000156509;ENSG00000153187
biological_process	early	k__Bacteria.p__Proteobacteria.c__Alphaproteobacteria.o__Rhodospirillales.f__Rhodospirillaceae.g__Rhodospirillum	GO:0033047	regulation of mitotic sister chromatid segregation	http://amigo.geneontology.org/amigo/term/GO:0033047	67	7	1.0372014880595200	6.748929769755870	7.7389785646087E-05	0.03050124926776400	990;3192;10403;29945;55719;55795;348654	ENSG00000119906;ENSG00000126226;ENSG00000094804;ENSG00000080986;ENSG00000178295;ENSG00000053900;ENSG00000153187
biological_process	early	k__Bacteria.p__Proteobacteria.c__Alphaproteobacteria.o__Rhodospirillales.f__Rhodospirillaceae.g__Rhodospirillum	GO:0006310	DNA recombination	http://amigo.geneontology.org/amigo/term/GO:0006310	273	14	4.226209048361940	3.3126614987080100	9.47335632464075E-05	0.03447033399406120	3146;3148;6832;7155;9401;23075;23304;23347;54386;64710;83695;84893;92797;348654	ENSG00000164104;ENSG00000156502;ENSG00000178295;ENSG00000189403;ENSG00000101596;ENSG00000133789;ENSG00000160957;ENSG00000024048;ENSG00000166848;ENSG00000077097;ENSG00000127311;ENSG00000069275;ENSG00000134452;ENSG00000171792
biological_process	early	k__Bacteria.p__Proteobacteria.c__Alphaproteobacteria.o__Rhodospirillales.f__Rhodospirillaceae.g__Rhodospirillum	GO:0045931	positive regulation of mitotic cell cycle	http://amigo.geneontology.org/amigo/term/GO:0045931	147	10	2.2756510260410400	4.394346886041240	9.8392960972582E-05	0.03447033399406120	990;3192;3479;9401;10403;27085;29945;55719;55795;348654	ENSG00000119906;ENSG00000126226;ENSG00000094804;ENSG00000080986;ENSG00000017427;ENSG00000178295;ENSG00000160957;ENSG00000053900;ENSG00000172167;ENSG00000153187
biological_process	early	k__Bacteria.p__Proteobacteria.c__Alphaproteobacteria.o__Rhodospirillales.f__Rhodospirillaceae.g__Rhodospirillum	GO:0051169	nuclear transport	http://amigo.geneontology.org/amigo/term/GO:0051169	356	16	5.511100444017760	2.903231425833990	1.42670005582435E-04	0.04735142395804390	1894;3326;3479;4659;5936;6672;9147;9877;10250;11168;26019;29894;51362;55795;79023;129401	ENSG00000151461;ENSG00000058272;ENSG00000173933;ENSG00000126226;ENSG00000096384;ENSG00000017427;ENSG00000067066;ENSG00000163002;ENSG00000133226;ENSG00000257315;ENSG00000168438;ENSG00000114346;ENSG00000071894;ENSG00000165525;ENSG00000164985;ENSG00000075188
biological_process	early	k__Bacteria.p__Proteobacteria.c__Betaproteobacteria.o__Nitrosomonadales.f__Nitrosomonadaceae.g__Nitrosospira	GO:0070972	protein localization to endoplasmic reticulum	http://amigo.geneontology.org/amigo/term/GO:0070972	137	20	2.3099123964958600	8.658337013273760	1.55431223447522E-13	8.62998117412417E-10	6137;6141;6158;6176;6181;6187;6193;6202;6205;6209;6217;6222;6223;6234;7311;11231;25782;25873;337867;375056	ENSG00000118873;ENSG00000167526;ENSG00000142937;ENSG00000137818;ENSG00000177600;ENSG00000115268;ENSG00000130255;ENSG00000063177;ENSG00000134882;ENSG00000025796;ENSG00000233927;ENSG00000231500;ENSG00000108107;ENSG00000142534;ENSG00000105372;ENSG00000105193;ENSG00000140988;ENSG00000154305;ENSG00000083845;ENSG00000221983
biological_process	early	k__Bacteria.p__Proteobacteria.c__Betaproteobacteria.o__Nitrosomonadales.f__Nitrosomonadaceae.g__Nitrosospira	GO:0006614	SRP-dependent cotranslational protein targeting to membrane	http://amigo.geneontology.org/amigo/term/GO:0006614	95	17	1.6017640705628200	10.613298370481400	3.49720252756924E-13	8.62998117412417E-10	6137;6141;6158;6176;6181;6187;6193;6202;6205;6209;6217;6222;6223;6234;7311;11231;25873	ENSG00000167526;ENSG00000142937;ENSG00000137818;ENSG00000177600;ENSG00000115268;ENSG00000130255;ENSG00000063177;ENSG00000025796;ENSG00000233927;ENSG00000231500;ENSG00000108107;ENSG00000142534;ENSG00000105372;ENSG00000105193;ENSG00000140988;ENSG00000083845;ENSG00000221983
biological_process	early	k__Bacteria.p__Proteobacteria.c__Betaproteobacteria.o__Nitrosomonadales.f__Nitrosomonadaceae.g__Nitrosospira	GO:0072599	establishment of protein localization to endoplasmic reticulum	http://amigo.geneontology.org/amigo/term/GO:0072599	111	18	1.8715348613944600	9.617774357987880	4.10560474506383E-13	8.62998117412417E-10	6137;6141;6158;6176;6181;6187;6193;6202;6205;6209;6217;6222;6223;6234;7311;11231;25782;25873	ENSG00000118873;ENSG00000167526;ENSG00000142937;ENSG00000137818;ENSG00000177600;ENSG00000115268;ENSG00000130255;ENSG00000063177;ENSG00000025796;ENSG00000233927;ENSG00000231500;ENSG00000108107;ENSG00000142534;ENSG00000105372;ENSG00000105193;ENSG00000140988;ENSG00000083845;ENSG00000221983
biological_process	early	k__Bacteria.p__Proteobacteria.c__Betaproteobacteria.o__Nitrosomonadales.f__Nitrosomonadaceae.g__Nitrosospira	GO:0006613	cotranslational protein targeting to membrane	http://amigo.geneontology.org/amigo/term/GO:0006613	99	17	1.6692067682707300	10.184478234300300	7.08544334315775E-13	1.11702014304882E-09	6137;6141;6158;6176;6181;6187;6193;6202;6205;6209;6217;6222;6223;6234;7311;11231;25873	ENSG00000167526;ENSG00000142937;ENSG00000137818;ENSG00000177600;ENSG00000115268;ENSG00000130255;ENSG00000063177;ENSG00000025796;ENSG00000233927;ENSG00000231500;ENSG00000108107;ENSG00000142534;ENSG00000105372;ENSG00000105193;ENSG00000140988;ENSG00000083845;ENSG00000221983
biological_process	early	k__Bacteria.p__Proteobacteria.c__Betaproteobacteria.o__Nitrosomonadales.f__Nitrosomonadaceae.g__Nitrosospira	GO:0045047	protein targeting to ER	http://amigo.geneontology.org/amigo/term/GO:0045047	107	17	1.8040921636865500	9.423021917717100	2.64044341946601E-12	3.33012724063053E-09	6137;6141;6158;6176;6181;6187;6193;6202;6205;6209;6217;6222;6223;6234;7311;11231;25873	ENSG00000167526;ENSG00000142937;ENSG00000137818;ENSG00000177600;ENSG00000115268;ENSG00000130255;ENSG00000063177;ENSG00000025796;ENSG00000233927;ENSG00000231500;ENSG00000108107;ENSG00000142534;ENSG00000105372;ENSG00000105193;ENSG00000140988;ENSG00000083845;ENSG00000221983
biological_process	early	k__Bacteria.p__Proteobacteria.c__Betaproteobacteria.o__Nitrosomonadales.f__Nitrosomonadaceae.g__Nitrosospira	GO:0000184	nuclear-transcribed mRNA catabolic process, nonsense-mediated decay	http://amigo.geneontology.org/amigo/term/GO:0000184	120	17	2.0232809312372500	8.402194543297750	1.77555747882252E-11	1.86611091024247E-08	6137;6141;6158;6176;6181;6187;6193;6202;6205;6209;6217;6222;6223;6234;7311;25873;26019	ENSG00000151461;ENSG00000167526;ENSG00000142937;ENSG00000137818;ENSG00000177600;ENSG00000115268;ENSG00000130255;ENSG00000063177;ENSG00000233927;ENSG00000231500;ENSG00000108107;ENSG00000142534;ENSG00000105372;ENSG00000105193;ENSG00000140988;ENSG00000083845;ENSG00000221983
biological_process	early	k__Bacteria.p__Proteobacteria.c__Betaproteobacteria.o__Nitrosomonadales.f__Nitrosomonadaceae.g__Nitrosospira	GO:0000956	nuclear-transcribed mRNA catabolic process	http://amigo.geneontology.org/amigo/term/GO:0000956	206	21	3.4732989319572800	6.0461251425215100	4.48935333352551E-11	4.04426601731599E-08	6137;6141;6158;6176;6181;6187;6193;6202;6205;6209;6217;6222;6223;6234;7311;25804;25873;26019;55795;85456;340719	ENSG00000151461;ENSG00000126226;ENSG00000149115;ENSG00000167526;ENSG00000142937;ENSG00000137818;ENSG00000177600;ENSG00000115268;ENSG00000130255;ENSG00000063177;ENSG00000130520;ENSG00000233927;ENSG00000231500;ENSG00000108107;ENSG00000188613;ENSG00000142534;ENSG00000105372;ENSG00000105193;ENSG00000140988;ENSG00000083845;ENSG00000221983
biological_process	early	k__Bacteria.p__Proteobacteria.c__Betaproteobacteria.o__Nitrosomonadales.f__Nitrosomonadaceae.g__Nitrosospira	GO:0006402	mRNA catabolic process	http://amigo.geneontology.org/amigo/term/GO:0006402	308	25	5.19308772350894	4.814091602347830	8.9161455996134E-11	7.02815176889526E-08	1994;4670;6137;6141;6158;6176;6181;6187;6193;6202;6205;6209;6217;6222;6223;6234;7311;25804;25873;26019;26058;55795;79072;85456;340719	ENSG00000151461;ENSG00000126226;ENSG00000149115;ENSG00000167526;ENSG00000124279;ENSG00000142937;ENSG00000137818;ENSG00000177600;ENSG00000115268;ENSG00000130255;ENSG00000063177;ENSG00000130520;ENSG00000099783;ENSG00000233927;ENSG00000231500;ENSG00000108107;ENSG00000188613;ENSG00000142534;ENSG00000105372;ENSG00000105193;ENSG00000140988;ENSG00000204120;ENSG00000083845;ENSG00000066044;ENSG00000221983
biological_process	early	k__Bacteria.p__Proteobacteria.c__Betaproteobacteria.o__Nitrosomonadales.f__Nitrosomonadaceae.g__Nitrosospira	GO:0006401	RNA catabolic process	http://amigo.geneontology.org/amigo/term/GO:0006401	341	26	5.749489979599180	4.522140240657060	1.46328726913225E-10	1.02527661323866E-07	1994;4670;6137;6141;6158;6176;6181;6187;6193;6202;6205;6209;6217;6222;6223;6234;7311;25804;25873;26019;26058;55795;79002;79072;85456;340719	ENSG00000151461;ENSG00000126226;ENSG00000149115;ENSG00000167526;ENSG00000124279;ENSG00000142937;ENSG00000137818;ENSG00000177600;ENSG00000115268;ENSG00000123144;ENSG00000130255;ENSG00000063177;ENSG00000130520;ENSG00000099783;ENSG00000233927;ENSG00000231500;ENSG00000108107;ENSG00000188613;ENSG00000142534;ENSG00000105372;ENSG00000105193;ENSG00000140988;ENSG00000204120;ENSG00000083845;ENSG00000066044…
biological_process	early	k__Bacteria.p__Proteobacteria.c__Betaproteobacteria.o__Nitrosomonadales.f__Nitrosomonadaceae.g__Nitrosospira	GO:0006413	translational initiation	http://amigo.geneontology.org/amigo/term/GO:0006413	192	19	3.237249489979600	5.8691800118624000	6.44462483379016E-10	4.06398042018807E-07	1978;5499;6137;6141;6158;6176;6181;6187;6193;6198;6202;6205;6209;6217;6222;6223;6234;7311;25873	ENSG00000108443;ENSG00000167526;ENSG00000142937;ENSG00000137818;ENSG00000177600;ENSG00000172531;ENSG00000115268;ENSG00000187840;ENSG00000130255;ENSG00000063177;ENSG00000233927;ENSG00000231500;ENSG00000108107;ENSG00000142534;ENSG00000105372;ENSG00000105193;ENSG00000140988;ENSG00000083845;ENSG00000221983
biological_process	early	k__Bacteria.p__Proteobacteria.c__Betaproteobacteria.o__Nitrosomonadales.f__Nitrosomonadaceae.g__Nitrosospira	GO:0006612	protein targeting to membrane	http://amigo.geneontology.org/amigo/term/GO:0006612	187	17	3.1529461178447100	5.39178259462957	1.88859918814899E-08	1.08268240731523E-05	6137;6141;6158;6176;6181;6187;6193;6202;6205;6209;6217;6222;6223;6234;7311;11231;25873	ENSG00000167526;ENSG00000142937;ENSG00000137818;ENSG00000177600;ENSG00000115268;ENSG00000130255;ENSG00000063177;ENSG00000025796;ENSG00000233927;ENSG00000231500;ENSG00000108107;ENSG00000142534;ENSG00000105372;ENSG00000105193;ENSG00000140988;ENSG00000083845;ENSG00000221983
biological_process	early	k__Bacteria.p__Proteobacteria.c__Betaproteobacteria.o__Nitrosomonadales.f__Nitrosomonadaceae.g__Nitrosospira	GO:0090150	establishment of protein localization to membrane	http://amigo.geneontology.org/amigo/term/GO:0090150	313	21	5.277391095643830	3.979238911691470	8.4368339758889E-08	4.43355625432962E-05	637;6137;6141;6158;6176;6181;6187;6193;6202;6205;6209;6217;6222;6223;6234;7311;11231;23368;23499;25782;25873	ENSG00000118873;ENSG00000167526;ENSG00000142937;ENSG00000088808;ENSG00000137818;ENSG00000177600;ENSG00000115268;ENSG00000127603;ENSG00000130255;ENSG00000063177;ENSG00000025796;ENSG00000233927;ENSG00000231500;ENSG00000108107;ENSG00000142534;ENSG00000015475;ENSG00000105372;ENSG00000105193;ENSG00000140988;ENSG00000083845;ENSG00000221983
biological_process	early	k__Bacteria.p__Proteobacteria.c__Betaproteobacteria.o__Nitrosomonadales.f__Nitrosomonadaceae.g__Nitrosospira	GO:0006605	protein targeting	http://amigo.geneontology.org/amigo/term/GO:0006605	412	21	6.9465978639145600	3.0230625712607500	7.17424688279067E-06	0.0034800616032983000	637;6137;6141;6158;6176;6181;6187;6193;6202;6205;6209;6217;6222;6223;6234;7311;9472;10245;11231;25873;26521	ENSG00000167526;ENSG00000142937;ENSG00000137818;ENSG00000177600;ENSG00000115268;ENSG00000151320;ENSG00000130255;ENSG00000063177;ENSG00000025796;ENSG00000233927;ENSG00000231500;ENSG00000108107;ENSG00000142534;ENSG00000015475;ENSG00000126768;ENSG00000105372;ENSG00000150779;ENSG00000105193;ENSG00000140988;ENSG00000083845;ENSG00000221983
biological_process	early	k__Bacteria.p__Proteobacteria.c__Betaproteobacteria.o__Nitrosomonadales.f__Nitrosomonadaceae.g__Nitrosospira	GO:0042274	ribosomal small subunit biogenesis	http://amigo.geneontology.org/amigo/term/GO:0042274	62	7	1.045361814472580	6.6962461255883400	8.00351329000026E-05	0.03605011057624410	6193;6202;6209;6217;6223;6234;102724159	ENSG00000142937;ENSG00000275464;ENSG00000115268;ENSG00000233927;ENSG00000105372;ENSG00000105193;ENSG00000083845
biological_process	early	k__Bacteria.p__Proteobacteria.c__Betaproteobacteria.o__Nitrosomonadales.f__Nitrosomonadaceae.g__Nitrosospira	GO:0000028	ribosomal small subunit assembly	http://amigo.geneontology.org/amigo/term/GO:0000028	15	4	0.25291011640465600	15.815895610913400	9.32569207403589E-05	0.039205209479246900	6193;6209;6223;6234	ENSG00000115268;ENSG00000233927;ENSG00000105372;ENSG00000083845
biological_process	early	k__Bacteria.p__Proteobacteria.c__Gammaproteobacteria.o__Enterobacteriales.f__Enterobacteriaceae.g__Phaseolibacter	GO:0010256	endomembrane system organization	http://amigo.geneontology.org/amigo/term/GO:0010256	401	20	5.269350774030960	3.7955339960600800	3.56253342936874E-07	0.0022465335805599300	1385;5580;5861;8729;8867;8874;9183;9798;10564;25782;50487;55161;64145;79643;81565;83547;91949;128637;137886;148229	ENSG00000159082;ENSG00000167705;ENSG00000118873;ENSG00000176108;ENSG00000131381;ENSG00000109133;ENSG00000124198;ENSG00000100078;ENSG00000102606;ENSG00000086827;ENSG00000215114;ENSG00000118260;ENSG00000168434;ENSG00000163932;ENSG00000138069;ENSG00000182149;ENSG00000107862;ENSG00000130270;ENSG00000125875;ENSG00000166579
biological_process	early	k__Bacteria.p__Proteobacteria.c__Alphaproteobacteria.o__Rhodospirillales.f__Rhodospirillaceae.g__Azospirillum	GO:0048660	regulation of smooth muscle cell proliferation	http://amigo.geneontology.org/amigo/term/GO:0048660	128	11	1.6973478939157600	6.4806985294117600	1.08738769999395E-06	0.004000894837974610	283;3725;4193;4854;5031;5058;5739;9759;10891;27250;55810	ENSG00000150593;ENSG00000068024;ENSG00000109819;ENSG00000074181;ENSG00000171631;ENSG00000149269;ENSG00000177606;ENSG00000214274;ENSG00000135679;ENSG00000160013;ENSG00000065970
biological_process	early	k__Bacteria.p__Proteobacteria.c__Alphaproteobacteria.o__Rhodospirillales.f__Rhodospirillaceae.g__Azospirillum	GO:0048659	smooth muscle cell proliferation	http://amigo.geneontology.org/amigo/term/GO:0048659	130	11	1.7238689547581900	6.380995475113120	1.26891685314767E-06	0.004000894837974610	283;3725;4193;4854;5031;5058;5739;9759;10891;27250;55810	ENSG00000150593;ENSG00000068024;ENSG00000109819;ENSG00000074181;ENSG00000171631;ENSG00000149269;ENSG00000177606;ENSG00000214274;ENSG00000135679;ENSG00000160013;ENSG00000065970
biological_process	early	k__Bacteria.p__Proteobacteria.c__Alphaproteobacteria.o__Rhodospirillales.f__Rhodospirillaceae.g__Azospirillum	GO:0048661	positive regulation of smooth muscle cell proliferation	http://amigo.geneontology.org/amigo/term/GO:0048661	82	8	1.0873634945397800	7.357245337159250	1.29258740817484E-05	0.027170187319835100	3725;4193;4854;5031;5058;9759;10891;55810	ENSG00000068024;ENSG00000109819;ENSG00000074181;ENSG00000171631;ENSG00000149269;ENSG00000177606;ENSG00000135679;ENSG00000065970
biological_process	early	k__Bacteria.p__Proteobacteria.c__Alphaproteobacteria.o__Rhodospirillales.f__Rhodospirillaceae.g__Azospirillum	GO:0035051	cardiocyte differentiation	http://amigo.geneontology.org/amigo/term/GO:0035051	141	10	1.8697347893915800	5.348352106800170	1.86563814772445E-05	0.0294117853988759	4606;5058;5308;6416;7040;7291;10252;27250;80206;102724428	ENSG00000150593;ENSG00000275993;ENSG00000065559;ENSG00000105329;ENSG00000164093;ENSG00000149269;ENSG00000164056;ENSG00000122691;ENSG00000086967;ENSG00000134775
biological_process	early	k__Bacteria.p__Proteobacteria.c__Alphaproteobacteria.o__Rhodospirillales.f__Rhodospirillaceae.g__Azospirillum	GO:0033002	muscle cell proliferation	http://amigo.geneontology.org/amigo/term/GO:0033002	182	11	2.4134165366614700	4.557853910795090	3.19745834855834E-05	0.039757282336003100	283;3725;4193;4854;5031;5058;5739;9759;10891;27250;55810	ENSG00000150593;ENSG00000068024;ENSG00000109819;ENSG00000074181;ENSG00000171631;ENSG00000149269;ENSG00000177606;ENSG00000214274;ENSG00000135679;ENSG00000160013;ENSG00000065970
biological_process	early	k__Bacteria.p__Proteobacteria.c__Alphaproteobacteria.o__Rhodospirillales.f__Rhodospirillaceae.g__Azospirillum	GO:1904705	regulation of vascular smooth muscle cell proliferation	http://amigo.geneontology.org/amigo/term/GO:1904705	49	6	0.6497659906396260	9.234093637454980	4.41327269825598E-05	0.039757282336003100	3725;4193;5031;5058;27250;55810	ENSG00000150593;ENSG00000171631;ENSG00000149269;ENSG00000177606;ENSG00000135679;ENSG00000065970
biological_process	early	k__Bacteria.p__Proteobacteria.c__Alphaproteobacteria.o__Rhodospirillales.f__Rhodospirillaceae.g__Azospirillum	GO:1990874	vascular smooth muscle cell proliferation	http://amigo.geneontology.org/amigo/term/GO:1990874	49	6	0.6497659906396260	9.234093637454980	4.41327269825598E-05	0.039757282336003100	3725;4193;5031;5058;27250;55810	ENSG00000150593;ENSG00000171631;ENSG00000149269;ENSG00000177606;ENSG00000135679;ENSG00000065970
biological_process	early	k__Bacteria.p__Proteobacteria.c__Alphaproteobacteria.o__Rhodospirillales.f__Rhodospirillaceae.g__Azospirillum	GO:1904707	positive regulation of vascular smooth muscle cell proliferation	http://amigo.geneontology.org/amigo/term/GO:1904707	32	5	0.42433697347893900	11.783088235294100	5.89330332838589E-05	0.04645396348600180	3725;4193;5031;5058;55810	ENSG00000171631;ENSG00000149269;ENSG00000177606;ENSG00000135679;ENSG00000065970
biological_process	late	k__Bacteria.p__Proteobacteria.c__Deltaproteobacteria.o__Desulfurellales.f__Desulfurellaceae.g__Desulfurella	GO:0010499	proteasomal ubiquitin-independent protein catabolic process	http://amigo.geneontology.org/amigo/term/GO:0010499	23	7	0.5023400936037440	13.93478260869570	4.05879003184673E-07	0.0025594729940825500	4780;5686;5689;5694;5696;5698;9817	ENSG00000142507;ENSG00000116044;ENSG00000008018;ENSG00000079999;ENSG00000204264;ENSG00000143106;ENSG00000240065
biological_process	late	k__Bacteria.p__Proteobacteria.c__Deltaproteobacteria.o__Desulfurellales.f__Desulfurellaceae.g__Desulfurella	GO:0006913	nucleocytoplasmic transport	http://amigo.geneontology.org/amigo/term/GO:0006913	353	22	7.709828393135730	2.8535006070416800	1.0971603560006E-05	0.02263898114966460	2621;3429;5469;5781;5903;6496;8683;8692;9147;10189;10569;23534;25929;26019;26953;51366;55153;55339;55677;57187;65083;91746	ENSG00000064419;ENSG00000125686;ENSG00000151461;ENSG00000198301;ENSG00000183684;ENSG00000082516;ENSG00000104517;ENSG00000179295;ENSG00000164609;ENSG00000125676;ENSG00000165271;ENSG00000165949;ENSG00000136709;ENSG00000153201;ENSG00000163166;ENSG00000137040;ENSG00000183087;ENSG00000083896;ENSG00000068001;ENSG00000165525;ENSG00000111786;ENSG00000138083
biological_process	late	k__Bacteria.p__Proteobacteria.c__Deltaproteobacteria.o__Desulfurellales.f__Desulfurellaceae.g__Desulfurella	GO:0051169	nuclear transport	http://amigo.geneontology.org/amigo/term/GO:0051169	356	22	7.775351014040560	2.829454253611560	1.25232105940842E-05	0.02263898114966460	2621;3429;5469;5781;5903;6496;8683;8692;9147;10189;10569;23534;25929;26019;26953;51366;55153;55339;55677;57187;65083;91746	ENSG00000064419;ENSG00000125686;ENSG00000151461;ENSG00000198301;ENSG00000183684;ENSG00000082516;ENSG00000104517;ENSG00000179295;ENSG00000164609;ENSG00000125676;ENSG00000165271;ENSG00000165949;ENSG00000136709;ENSG00000153201;ENSG00000163166;ENSG00000137040;ENSG00000183087;ENSG00000083896;ENSG00000068001;ENSG00000165525;ENSG00000111786;ENSG00000138083
biological_process	late	k__Bacteria.p__Proteobacteria.c__Deltaproteobacteria.o__Desulfurellales.f__Desulfurellaceae.g__Desulfurella	GO:0043161	proteasome-mediated ubiquitin-dependent protein catabolic process	http://amigo.geneontology.org/amigo/term/GO:0043161	389	23	8.49609984399376	2.707124495042230	1.61998355923121E-05	0.02263898114966460	991;3429;4780;5686;5689;5694;5696;5698;5714;7328;9147;9184;9817;10210;10273;11011;11059;54467;64682;79176;117584;122011;130617	ENSG00000142507;ENSG00000153107;ENSG00000001629;ENSG00000117399;ENSG00000180138;ENSG00000123124;ENSG00000165949;ENSG00000116044;ENSG00000008018;ENSG00000079999;ENSG00000204264;ENSG00000107872;ENSG00000165525;ENSG00000146872;ENSG00000186591;ENSG00000158552;ENSG00000099341;ENSG00000143106;ENSG00000240065;ENSG00000092871;ENSG00000154473;ENSG00000197579;ENSG00000103266
biological_process	late	k__Bacteria.p__Proteobacteria.c__Deltaproteobacteria.o__Desulfurellales.f__Desulfurellaceae.g__Desulfurella	GO:0030219	megakaryocyte differentiation	http://amigo.geneontology.org/amigo/term/GO:0030219	69	9	1.5070202808112300	5.972049689440990	1.82859633117705E-05	0.02263898114966460	4208;4850;5469;5781;5929;6670;10519;55170;161882	ENSG00000125686;ENSG00000179295;ENSG00000185043;ENSG00000172845;ENSG00000080802;ENSG00000081189;ENSG00000179588;ENSG00000117222;ENSG00000198890
biological_process	late	k__Bacteria.p__Proteobacteria.c__Deltaproteobacteria.o__Desulfurellales.f__Desulfurellaceae.g__Desulfurella	GO:0051168	nuclear export	http://amigo.geneontology.org/amigo/term/GO:0051168	192	15	4.1934477379095200	3.5770089285714300	2.15404197427826E-05	0.02263898114966460	2621;3429;5781;5903;8683;9147;10189;10569;26019;55153;55339;55677;57187;65083;91746	ENSG00000151461;ENSG00000198301;ENSG00000183684;ENSG00000179295;ENSG00000164609;ENSG00000125676;ENSG00000165271;ENSG00000165949;ENSG00000136709;ENSG00000153201;ENSG00000163166;ENSG00000183087;ENSG00000083896;ENSG00000165525;ENSG00000111786
biological_process	late	k__Bacteria.p__Proteobacteria.c__Deltaproteobacteria.o__Desulfurellales.f__Desulfurellaceae.g__Desulfurella	GO:0006611	protein export from nucleus	http://amigo.geneontology.org/amigo/term/GO:0006611	178	14	3.887675507020280	3.6011235955056200	3.75064556645821E-05	0.029214391345741600	2621;3429;5781;5903;8683;10189;10569;26019;55153;55339;55677;57187;65083;91746	ENSG00000151461;ENSG00000198301;ENSG00000183684;ENSG00000179295;ENSG00000164609;ENSG00000125676;ENSG00000165271;ENSG00000165949;ENSG00000136709;ENSG00000153201;ENSG00000163166;ENSG00000183087;ENSG00000083896;ENSG00000111786
biological_process	late	k__Bacteria.p__Proteobacteria.c__Deltaproteobacteria.o__Desulfurellales.f__Desulfurellaceae.g__Desulfurella	GO:0033182	regulation of histone ubiquitination	http://amigo.geneontology.org/amigo/term/GO:0033182	10	4	0.21840873634945400	18.314285714285700	4.23563548783701E-05	0.029214391345741600	9320;23028;51366;56254	ENSG00000104517;ENSG00000004487;ENSG00000155827;ENSG00000153827
biological_process	late	k__Bacteria.p__Proteobacteria.c__Deltaproteobacteria.o__Desulfurellales.f__Desulfurellaceae.g__Desulfurella	GO:0006403	RNA localization	http://amigo.geneontology.org/amigo/term/GO:0006403	228	16	4.979719188767550	3.213032581453630	4.30919665657115E-05	0.029214391345741600	3800;5903;7263;8683;10189;10569;26019;55135;55153;55339;55677;57187;65083;87178;91746;399664	ENSG00000151461;ENSG00000198301;ENSG00000183684;ENSG00000138035;ENSG00000164609;ENSG00000125676;ENSG00000165271;ENSG00000136709;ENSG00000168280;ENSG00000128311;ENSG00000153201;ENSG00000163166;ENSG00000083896;ENSG00000111786;ENSG00000141499;ENSG00000181588
biological_process	late	k__Bacteria.p__Proteobacteria.c__Deltaproteobacteria.o__Desulfurellales.f__Desulfurellaceae.g__Desulfurella	GO:0031503	protein-containing complex localization	http://amigo.geneontology.org/amigo/term/GO:0031503	280	18	6.1154446177847100	2.9433673469387800	4.63279279190321E-05	0.029214391345741600	3092;3208;3800;5903;8655;8683;10189;10569;11127;26019;55153;55339;55677;56899;57187;65083;79809;91746	ENSG00000151461;ENSG00000198301;ENSG00000183684;ENSG00000121905;ENSG00000164609;ENSG00000088986;ENSG00000125676;ENSG00000123607;ENSG00000165271;ENSG00000136709;ENSG00000168280;ENSG00000153201;ENSG00000163166;ENSG00000083896;ENSG00000185046;ENSG00000111786;ENSG00000127946;ENSG00000131437
biological_process	late	k__Bacteria.p__Proteobacteria.c__Deltaproteobacteria.o__Desulfurellales.f__Desulfurellaceae.g__Desulfurella	GO:0050657	nucleic acid transport	http://amigo.geneontology.org/amigo/term/GO:0050657	191	14	4.171606864274570	3.356020942408380	8.08703264774113E-05	0.04249735656387970	3800;5903;7263;8683;10189;10569;26019;55153;55339;55677;57187;65083;87178;91746	ENSG00000151461;ENSG00000198301;ENSG00000183684;ENSG00000138035;ENSG00000164609;ENSG00000125676;ENSG00000165271;ENSG00000136709;ENSG00000168280;ENSG00000128311;ENSG00000153201;ENSG00000163166;ENSG00000083896;ENSG00000111786
biological_process	late	k__Bacteria.p__Proteobacteria.c__Deltaproteobacteria.o__Desulfurellales.f__Desulfurellaceae.g__Desulfurella	GO:0050658	RNA transport	http://amigo.geneontology.org/amigo/term/GO:0050658	191	14	4.171606864274570	3.356020942408380	8.08703264774113E-05	0.04249735656387970	3800;5903;7263;8683;10189;10569;26019;55153;55339;55677;57187;65083;87178;91746	ENSG00000151461;ENSG00000198301;ENSG00000183684;ENSG00000138035;ENSG00000164609;ENSG00000125676;ENSG00000165271;ENSG00000136709;ENSG00000168280;ENSG00000128311;ENSG00000153201;ENSG00000163166;ENSG00000083896;ENSG00000111786
biological_process	late	k__Bacteria.p__Proteobacteria.c__Deltaproteobacteria.o__Desulfurellales.f__Desulfurellaceae.g__Desulfurella	GO:0051236	establishment of RNA localization	http://amigo.geneontology.org/amigo/term/GO:0051236	194	14	4.237129485179410	3.304123711340210	9.55768460971784E-05	0.046362122422215900	3800;5903;7263;8683;10189;10569;26019;55153;55339;55677;57187;65083;87178;91746	ENSG00000151461;ENSG00000198301;ENSG00000183684;ENSG00000138035;ENSG00000164609;ENSG00000125676;ENSG00000165271;ENSG00000136709;ENSG00000168280;ENSG00000128311;ENSG00000153201;ENSG00000163166;ENSG00000083896;ENSG00000111786
biological_process	late	k__Bacteria.p__Proteobacteria.c__Deltaproteobacteria.o__Desulfurellales.f__Desulfurellaceae.g__Desulfurella	GO:0071426	ribonucleoprotein complex export from nucleus	http://amigo.geneontology.org/amigo/term/GO:0071426	127	11	2.7737909516380700	3.965691788526430	1.07560104239623E-04	0.048448144095361800	5903;8683;10189;10569;26019;55153;55339;55677;57187;65083;91746	ENSG00000151461;ENSG00000198301;ENSG00000183684;ENSG00000164609;ENSG00000125676;ENSG00000165271;ENSG00000136709;ENSG00000153201;ENSG00000163166;ENSG00000083896;ENSG00000111786
biological_process	late	k__Bacteria.p__Proteobacteria.c__Deltaproteobacteria.o__Desulfurellales.f__Desulfurellaceae.g__Desulfurella	GO:0071166	ribonucleoprotein complex localization	http://amigo.geneontology.org/amigo/term/GO:0071166	128	11	2.795631825273010	3.934709821428570	1.15415300839583E-04	0.04852059247296070	5903;8683;10189;10569;26019;55153;55339;55677;57187;65083;91746	ENSG00000151461;ENSG00000198301;ENSG00000183684;ENSG00000164609;ENSG00000125676;ENSG00000165271;ENSG00000136709;ENSG00000153201;ENSG00000163166;ENSG00000083896;ENSG00000111786
biological_process	late	k__Bacteria.p__Actinobacteria.c__Nitriliruptoria.o__Nitriliruptorales.f__Nitriliruptoraceae.g__Nitriliruptor	GO:0048813	dendrite morphogenesis	http://amigo.geneontology.org/amigo/term/GO:0048813	137	14	2.7949117964718600	5.00910261914985	8.16416047211277E-07	0.0025323510206323200	577;1826;3688;4205;6792;7225;8301;8976;9201;10097;50674;57498;80725;170506	ENSG00000073921;ENSG00000133083;ENSG00000277363;ENSG00000135298;ENSG00000171587;ENSG00000106299;ENSG00000137672;ENSG00000150093;ENSG00000174953;ENSG00000122859;ENSG00000068305;ENSG00000134313;ENSG00000008086;ENSG00000138071
biological_process	late	k__Bacteria.p__Actinobacteria.c__Nitriliruptoria.o__Nitriliruptorales.f__Nitriliruptoraceae.g__Nitriliruptor	GO:0006913	nucleocytoplasmic transport	http://amigo.geneontology.org/amigo/term/GO:0006913	353	23	7.20148805952238	3.193784369271790	1.04169306403001E-06	0.0025323510206323200	1977;3837;3921;4763;5469;5781;7227;9984;10526;10527;11260;23039;23411;26019;51319;51362;51517;55153;55437;57187;80145;81608;729857	ENSG00000079134;ENSG00000125686;ENSG00000151461;ENSG00000198301;ENSG00000096717;ENSG00000179295;ENSG00000151247;ENSG00000163634;ENSG00000104447;ENSG00000184575;ENSG00000125676;ENSG00000185304;ENSG00000168438;ENSG00000145216;ENSG00000213672;ENSG00000196712;ENSG00000130227;ENSG00000133704;ENSG00000168028;ENSG00000174891;ENSG00000082146;ENSG00000108424;ENSG00000205339
biological_process	late	k__Bacteria.p__Actinobacteria.c__Nitriliruptoria.o__Nitriliruptorales.f__Nitriliruptoraceae.g__Nitriliruptor	GO:0051169	nuclear transport	http://amigo.geneontology.org/amigo/term/GO:0051169	356	23	7.262690507620310	3.1668704560475900	1.2047340726129E-06	0.0025323510206323200	1977;3837;3921;4763;5469;5781;7227;9984;10526;10527;11260;23039;23411;26019;51319;51362;51517;55153;55437;57187;80145;81608;729857	ENSG00000079134;ENSG00000125686;ENSG00000151461;ENSG00000198301;ENSG00000096717;ENSG00000179295;ENSG00000151247;ENSG00000163634;ENSG00000104447;ENSG00000184575;ENSG00000125676;ENSG00000185304;ENSG00000168438;ENSG00000145216;ENSG00000213672;ENSG00000196712;ENSG00000130227;ENSG00000133704;ENSG00000168028;ENSG00000174891;ENSG00000082146;ENSG00000108424;ENSG00000205339
biological_process	late	k__Bacteria.p__Actinobacteria.c__Actinobacteria.o__Micrococcales.f__Microbacteriaceae.g__Cryocola	GO:0033044	regulation of chromosome organization	http://amigo.geneontology.org/amigo/term/GO:0033044	329	18	5.29053162126485	3.4023045864900400	6.65622496942575E-06	0.04197415465719880	1736;3020;3550;4361;4602;6714;7203;8550;11143;23081;23137;26054;51112;51366;55677;55693;64682;80169	ENSG00000153107;ENSG00000112701;ENSG00000130826;ENSG00000198887;ENSG00000104517;ENSG00000020922;ENSG00000113141;ENSG00000178971;ENSG00000118513;ENSG00000136504;ENSG00000163166;ENSG00000186280;ENSG00000197122;ENSG00000171853;ENSG00000107077;ENSG00000089022;ENSG00000163468;ENSG00000163041
biological_process	late	k__Bacteria.p__Proteobacteria.c__Betaproteobacteria.o__Burkholderiales.f__Comamonadaceae.g__Pelomonas	GO:0001667	ameboidal-type cell migration	http://amigo.geneontology.org/amigo/term/GO:0001667	381	24	6.30961238449538	3.8037201871505200	2.30872503337309E-08	1.45588200604507E-04	397;2247;2768;3037;4204;4215;4223;4921;5170;5781;5793;5797;7042;7145;8828;9464;9647;10000;26585;56413;57111;57608;84159;154810	ENSG00000146535;ENSG00000162733;ENSG00000173482;ENSG00000179295;ENSG00000150347;ENSG00000132698;ENSG00000198909;ENSG00000138685;ENSG00000117020;ENSG00000106511;ENSG00000140992;ENSG00000165757;ENSG00000166923;ENSG00000213906;ENSG00000118257;ENSG00000092969;ENSG00000111348;ENSG00000169057;ENSG00000166025;ENSG00000079308;ENSG00000164107;ENSG00000170961;ENSG00000144724;ENSG00000100034
biological_process	late	k__Bacteria.p__Proteobacteria.c__Betaproteobacteria.o__Burkholderiales.f__Comamonadaceae.g__Pelomonas	GO:1990778	protein localization to cell periphery	http://amigo.geneontology.org/amigo/term/GO:1990778	301	20	4.984759390375620	4.012229765515910	1.51293815142672E-07	3.24653553938514E-04	1000;1804;1956;5170;5621;5962;6093;7275;8650;9135;9368;9495;11031;22841;23095;23167;30845;56246;57554;65267	ENSG00000054523;ENSG00000029725;ENSG00000179841;ENSG00000107560;ENSG00000109062;ENSG00000146648;ENSG00000140992;ENSG00000137710;ENSG00000166402;ENSG00000067900;ENSG00000133961;ENSG00000013016;ENSG00000033122;ENSG00000170558;ENSG00000168461;ENSG00000132294;ENSG00000130226;ENSG00000170262;ENSG00000171867;ENSG00000196632
biological_process	late	k__Bacteria.p__Proteobacteria.c__Betaproteobacteria.o__Burkholderiales.f__Comamonadaceae.g__Pelomonas	GO:0035265	organ growth	http://amigo.geneontology.org/amigo/term/GO:0035265	170	15	2.8153126125045	5.328005115089510	1.54449835365611E-07	3.24653553938514E-04	1293;2247;4211;4921;5600;5781;5999;6788;7042;51435;51548;55841;64856;85301;196528	ENSG00000162733;ENSG00000047644;ENSG00000179295;ENSG00000163359;ENSG00000138685;ENSG00000168077;ENSG00000104375;ENSG00000185386;ENSG00000092969;ENSG00000117152;ENSG00000196739;ENSG00000077463;ENSG00000179403;ENSG00000143995;ENSG00000189079
biological_process	late	k__Bacteria.p__Proteobacteria.c__Betaproteobacteria.o__Burkholderiales.f__Comamonadaceae.g__Pelomonas	GO:0010631	epithelial cell migration	http://amigo.geneontology.org/amigo/term/GO:0010631	274	18	4.537621504860190	3.966835925103140	7.59096534075354E-07	0.00106879515166447	2247;3037;4204;4215;4223;5170;5781;5793;5797;7042;8828;9647;10000;26585;56413;57111;57608;154810	ENSG00000173482;ENSG00000179295;ENSG00000132698;ENSG00000198909;ENSG00000138685;ENSG00000117020;ENSG00000106511;ENSG00000140992;ENSG00000165757;ENSG00000166923;ENSG00000213906;ENSG00000118257;ENSG00000092969;ENSG00000169057;ENSG00000166025;ENSG00000170961;ENSG00000144724;ENSG00000100034
biological_process	late	k__Bacteria.p__Proteobacteria.c__Betaproteobacteria.o__Burkholderiales.f__Comamonadaceae.g__Pelomonas	GO:0090132	epithelium migration	http://amigo.geneontology.org/amigo/term/GO:0090132	277	18	4.587303492139690	3.9238738031706200	8.88927374043114E-07	0.00106879515166447	2247;3037;4204;4215;4223;5170;5781;5793;5797;7042;8828;9647;10000;26585;56413;57111;57608;154810	ENSG00000173482;ENSG00000179295;ENSG00000132698;ENSG00000198909;ENSG00000138685;ENSG00000117020;ENSG00000106511;ENSG00000140992;ENSG00000165757;ENSG00000166923;ENSG00000213906;ENSG00000118257;ENSG00000092969;ENSG00000169057;ENSG00000166025;ENSG00000170961;ENSG00000144724;ENSG00000100034
biological_process	late	k__Bacteria.p__Proteobacteria.c__Betaproteobacteria.o__Burkholderiales.f__Comamonadaceae.g__Pelomonas	GO:0072659	protein localization to plasma membrane	http://amigo.geneontology.org/amigo/term/GO:0072659	251	17	4.156726269050760	4.0897569143715	1.01693163812033E-06	0.00106879515166447	1000;1804;1956;5170;5621;5962;6093;8650;9368;9495;11031;22841;23167;30845;56246;57554;65267	ENSG00000179841;ENSG00000107560;ENSG00000109062;ENSG00000146648;ENSG00000140992;ENSG00000137710;ENSG00000067900;ENSG00000133961;ENSG00000013016;ENSG00000033122;ENSG00000170558;ENSG00000168461;ENSG00000132294;ENSG00000130226;ENSG00000170262;ENSG00000171867;ENSG00000196632
biological_process	late	k__Bacteria.p__Proteobacteria.c__Betaproteobacteria.o__Burkholderiales.f__Comamonadaceae.g__Pelomonas	GO:0090130	tissue migration	http://amigo.geneontology.org/amigo/term/GO:0090130	283	18	4.686667466698670	3.840682132432020	1.21086635163081E-06	0.0010908176019119900	2247;3037;4204;4215;4223;5170;5781;5793;5797;7042;8828;9647;10000;26585;56413;57111;57608;154810	ENSG00000173482;ENSG00000179295;ENSG00000132698;ENSG00000198909;ENSG00000138685;ENSG00000117020;ENSG00000106511;ENSG00000140992;ENSG00000165757;ENSG00000166923;ENSG00000213906;ENSG00000118257;ENSG00000092969;ENSG00000169057;ENSG00000166025;ENSG00000170961;ENSG00000144724;ENSG00000100034
biological_process	late	k__Bacteria.p__Proteobacteria.c__Betaproteobacteria.o__Burkholderiales.f__Comamonadaceae.g__Pelomonas	GO:2000146	negative regulation of cell motility	http://amigo.geneontology.org/amigo/term/GO:2000146	267	17	4.421696867874720	3.8446778483417500	2.37361712041029E-06	0.0017292715700162800	104;397;2247;4204;4223;5764;5793;5797;7414;9368;10653;26585;54328;55435;89795;90102;196528	ENSG00000173482;ENSG00000144824;ENSG00000138685;ENSG00000105894;ENSG00000109062;ENSG00000106511;ENSG00000167642;ENSG00000067798;ENSG00000166923;ENSG00000111348;ENSG00000169057;ENSG00000197381;ENSG00000138660;ENSG00000184194;ENSG00000035403;ENSG00000144724;ENSG00000189079
biological_process	late	k__Bacteria.p__Proteobacteria.c__Betaproteobacteria.o__Burkholderiales.f__Comamonadaceae.g__Pelomonas	GO:0010632	regulation of epithelial cell migration	http://amigo.geneontology.org/amigo/term/GO:0010632	212	15	3.510860434417380	4.272456931911400	2.59229656895954E-06	0.0017292715700162800	2247;3037;4204;4215;4223;5170;5793;5797;7042;8828;9647;10000;57111;57608;154810	ENSG00000173482;ENSG00000132698;ENSG00000198909;ENSG00000138685;ENSG00000117020;ENSG00000106511;ENSG00000140992;ENSG00000165757;ENSG00000118257;ENSG00000092969;ENSG00000169057;ENSG00000166025;ENSG00000170961;ENSG00000144724;ENSG00000100034
biological_process	late	k__Bacteria.p__Proteobacteria.c__Betaproteobacteria.o__Burkholderiales.f__Comamonadaceae.g__Pelomonas	GO:0032970	regulation of actin filament-based process	http://amigo.geneontology.org/amigo/term/GO:0032970	362	20	5.994959798391940	3.3361357995035600	2.74226382812603E-06	0.0017292715700162800	397;822;1073;2702;5962;5999;6093;6262;9647;9873;29109;54434;55243;55435;55704;56907;58527;85458;90102;100526783	ENSG00000135723;ENSG00000165410;ENSG00000144824;ENSG00000146386;ENSG00000137478;ENSG00000115355;ENSG00000137710;ENSG00000250021;ENSG00000067900;ENSG00000084112;ENSG00000265107;ENSG00000198626;ENSG00000111348;ENSG00000117152;ENSG00000134278;ENSG00000138660;ENSG00000150764;ENSG00000042493;ENSG00000183853;ENSG00000100034
biological_process	late	k__Bacteria.p__Proteobacteria.c__Betaproteobacteria.o__Burkholderiales.f__Comamonadaceae.g__Pelomonas	GO:0007517	muscle organ development	http://amigo.geneontology.org/amigo/term/GO:0007517	380	20	6.293051722068880	3.1781083142639200	5.68756618390953E-06	0.002995923905415140	104;1073;1270;1293;2247;4211;4223;5600;5999;6262;7042;7881;11149;26585;50937;51548;53339;56704;84159;84300	ENSG00000064309;ENSG00000165410;ENSG00000150347;ENSG00000163359;ENSG00000138685;ENSG00000242689;ENSG00000106511;ENSG00000112276;ENSG00000185386;ENSG00000166923;ENSG00000198626;ENSG00000092969;ENSG00000117152;ENSG00000197381;ENSG00000077463;ENSG00000137288;ENSG00000143995;ENSG00000064726;ENSG00000169282;ENSG00000104369
biological_process	late	k__Bacteria.p__Proteobacteria.c__Betaproteobacteria.o__Burkholderiales.f__Comamonadaceae.g__Pelomonas	GO:0034330	cell junction organization	http://amigo.geneontology.org/amigo/term/GO:0034330	285	17	4.719788791551660	3.60185608949911	5.70109211306402E-06	0.002995923905415140	1000;2318;2702;3987;4649;5170;5962;6093;7042;7145;7414;8650;9647;26585;90102;153562;204851	ENSG00000163349;ENSG00000144824;ENSG00000169756;ENSG00000140992;ENSG00000128591;ENSG00000066933;ENSG00000137710;ENSG00000152939;ENSG00000067900;ENSG00000166923;ENSG00000265107;ENSG00000133961;ENSG00000092969;ENSG00000035403;ENSG00000170558;ENSG00000079308;ENSG00000100034
biological_process	late	k__Bacteria.p__Proteobacteria.c__Betaproteobacteria.o__Burkholderiales.f__Comamonadaceae.g__Pelomonas	GO:0051271	negative regulation of cellular component movement	http://amigo.geneontology.org/amigo/term/GO:0051271	301	17	4.984759390375620	3.4103953006885300	1.16916829259184E-05	0.005671365579295480	104;397;2247;4204;4223;5764;5793;5797;7414;9368;10653;26585;54328;55435;89795;90102;196528	ENSG00000173482;ENSG00000144824;ENSG00000138685;ENSG00000105894;ENSG00000109062;ENSG00000106511;ENSG00000167642;ENSG00000067798;ENSG00000166923;ENSG00000111348;ENSG00000169057;ENSG00000197381;ENSG00000138660;ENSG00000184194;ENSG00000035403;ENSG00000144724;ENSG00000189079
biological_process	late	k__Bacteria.p__Proteobacteria.c__Betaproteobacteria.o__Burkholderiales.f__Comamonadaceae.g__Pelomonas	GO:0007097	nuclear migration	http://amigo.geneontology.org/amigo/term/GO:0007097	20	5	0.3312132485299410	15.096014492753600	1.51909228536251E-05	0.006842425679640000	9368;23353;29109;84376;161176	ENSG00000135723;ENSG00000168172;ENSG00000176438;ENSG00000109062;ENSG00000164828
biological_process	late	k__Bacteria.p__Proteobacteria.c__Betaproteobacteria.o__Burkholderiales.f__Comamonadaceae.g__Pelomonas	GO:0010634	positive regulation of epithelial cell migration	http://amigo.geneontology.org/amigo/term/GO:0010634	137	11	2.268810752430100	4.848355019570510	1.76345025979519E-05	0.007302444138456190	2247;3037;4215;5170;7042;8828;9647;10000;57111;57608;154810	ENSG00000132698;ENSG00000198909;ENSG00000138685;ENSG00000117020;ENSG00000140992;ENSG00000165757;ENSG00000118257;ENSG00000092969;ENSG00000166025;ENSG00000170961;ENSG00000100034
biological_process	late	k__Bacteria.p__Proteobacteria.c__Betaproteobacteria.o__Burkholderiales.f__Comamonadaceae.g__Pelomonas	GO:0040013	negative regulation of locomotion	http://amigo.geneontology.org/amigo/term/GO:0040013	314	17	5.200048001920080	3.2692005907874100	2.01826026199337E-05	0.007302444138456190	104;397;2247;4204;4223;5764;5793;5797;7414;9368;10653;26585;54328;55435;89795;90102;196528	ENSG00000173482;ENSG00000144824;ENSG00000138685;ENSG00000105894;ENSG00000109062;ENSG00000106511;ENSG00000167642;ENSG00000067798;ENSG00000166923;ENSG00000111348;ENSG00000169057;ENSG00000197381;ENSG00000138660;ENSG00000184194;ENSG00000035403;ENSG00000144724;ENSG00000189079
biological_process	late	k__Bacteria.p__Proteobacteria.c__Betaproteobacteria.o__Burkholderiales.f__Comamonadaceae.g__Pelomonas	GO:0034332	adherens junction organization	http://amigo.geneontology.org/amigo/term/GO:0034332	139	11	2.3019320772830900	4.778594515691790	2.02108942415347E-05	0.007302444138456190	1000;3987;5170;5962;6093;7414;8650;9647;26585;90102;204851	ENSG00000163349;ENSG00000144824;ENSG00000169756;ENSG00000140992;ENSG00000137710;ENSG00000067900;ENSG00000166923;ENSG00000133961;ENSG00000035403;ENSG00000170558;ENSG00000100034
biological_process	late	k__Bacteria.p__Proteobacteria.c__Betaproteobacteria.o__Burkholderiales.f__Comamonadaceae.g__Pelomonas	GO:0030336	negative regulation of cell migration	http://amigo.geneontology.org/amigo/term/GO:0030336	252	15	4.173286931477260	3.594289164941340	2.08442744199511E-05	0.007302444138456190	104;397;2247;4204;4223;5764;5793;5797;7414;9368;26585;54328;89795;90102;196528	ENSG00000173482;ENSG00000144824;ENSG00000138685;ENSG00000105894;ENSG00000109062;ENSG00000106511;ENSG00000067798;ENSG00000166923;ENSG00000111348;ENSG00000169057;ENSG00000197381;ENSG00000184194;ENSG00000035403;ENSG00000144724;ENSG00000189079
biological_process	late	k__Bacteria.p__Proteobacteria.c__Betaproteobacteria.o__Burkholderiales.f__Comamonadaceae.g__Pelomonas	GO:0032956	regulation of actin cytoskeleton organization	http://amigo.geneontology.org/amigo/term/GO:0032956	320	17	5.2994119764790600	3.2079030797101400	2.56948314757421E-05	0.00852797933084368	397;822;1073;5962;5999;6093;9647;9873;29109;54434;55243;55435;55704;56907;85458;90102;100526783	ENSG00000135723;ENSG00000165410;ENSG00000144824;ENSG00000137478;ENSG00000115355;ENSG00000137710;ENSG00000250021;ENSG00000067900;ENSG00000084112;ENSG00000111348;ENSG00000117152;ENSG00000134278;ENSG00000138660;ENSG00000150764;ENSG00000042493;ENSG00000183853;ENSG00000100034
biological_process	late	k__Bacteria.p__Proteobacteria.c__Betaproteobacteria.o__Burkholderiales.f__Comamonadaceae.g__Pelomonas	GO:0051493	regulation of cytoskeleton organization	http://amigo.geneontology.org/amigo/term/GO:0051493	500	22	8.28033121324853	2.6568985507246400	3.20930455911528E-05	0.010118937274890500	397;822;1073;4204;5962;5999;6093;9647;9873;23299;29109;54434;55243;55435;55704;56907;79884;85458;89795;90102;91624;100526783	ENSG00000135723;ENSG00000164114;ENSG00000165410;ENSG00000162614;ENSG00000144824;ENSG00000185963;ENSG00000137478;ENSG00000115355;ENSG00000137710;ENSG00000067798;ENSG00000250021;ENSG00000067900;ENSG00000084112;ENSG00000111348;ENSG00000117152;ENSG00000169057;ENSG00000134278;ENSG00000138660;ENSG00000150764;ENSG00000042493;ENSG00000183853;ENSG00000100034
biological_process	late	k__Bacteria.p__Proteobacteria.c__Betaproteobacteria.o__Burkholderiales.f__Comamonadaceae.g__Pelomonas	GO:0034329	cell junction assembly	http://amigo.geneontology.org/amigo/term/GO:0034329	235	14	3.891755670226810	3.5973481344434200	3.89291209598186E-05	0.011306592677933900	1000;2318;2702;3987;4649;5170;6093;7145;7414;9647;26585;90102;153562;204851	ENSG00000163349;ENSG00000144824;ENSG00000169756;ENSG00000140992;ENSG00000128591;ENSG00000066933;ENSG00000152939;ENSG00000067900;ENSG00000166923;ENSG00000265107;ENSG00000035403;ENSG00000170558;ENSG00000079308;ENSG00000100034
biological_process	late	k__Bacteria.p__Proteobacteria.c__Betaproteobacteria.o__Burkholderiales.f__Comamonadaceae.g__Pelomonas	GO:0051647	nucleus localization	http://amigo.geneontology.org/amigo/term/GO:0051647	24	5	0.3974558982359290	12.580012077294700	3.94457721082375E-05	0.011306592677933900	9368;23353;29109;84376;161176	ENSG00000135723;ENSG00000168172;ENSG00000176438;ENSG00000109062;ENSG00000164828
biological_process	late	k__Bacteria.p__Proteobacteria.c__Betaproteobacteria.o__Burkholderiales.f__Comamonadaceae.g__Pelomonas	GO:1905564	positive regulation of vascular endothelial cell proliferation	http://amigo.geneontology.org/amigo/term/GO:1905564	14	4	0.23184927397095900	17.25258799171840	6.46338158892812E-05	0.017720906217296000	2247;5170;10000;51548	ENSG00000138685;ENSG00000117020;ENSG00000140992;ENSG00000077463
biological_process	late	k__Bacteria.p__Proteobacteria.c__Betaproteobacteria.o__Burkholderiales.f__Comamonadaceae.g__Pelomonas	GO:0110053	regulation of actin filament organization	http://amigo.geneontology.org/amigo/term/GO:0110053	250	14	4.140165606624270	3.3815072463768100	7.60670050781176E-05	0.019895683435111400	822;1073;5962;5999;6093;9647;9873;29109;54434;55243;55435;56907;90102;100526783	ENSG00000135723;ENSG00000165410;ENSG00000144824;ENSG00000137478;ENSG00000137710;ENSG00000250021;ENSG00000067900;ENSG00000084112;ENSG00000117152;ENSG00000134278;ENSG00000138660;ENSG00000042493;ENSG00000183853;ENSG00000100034
biological_process	late	k__Bacteria.p__Proteobacteria.c__Betaproteobacteria.o__Burkholderiales.f__Comamonadaceae.g__Pelomonas	GO:0045765	regulation of angiogenesis	http://amigo.geneontology.org/amigo/term/GO:0045765	283	15	4.686667466698670	3.2005684436933500	7.88760047379933E-05	0.019895683435111400	2247;3087;4204;4215;4223;5170;5764;5797;6093;7042;10000;26585;51548;57608;204851	ENSG00000163349;ENSG00000173482;ENSG00000198909;ENSG00000138685;ENSG00000105894;ENSG00000117020;ENSG00000106511;ENSG00000140992;ENSG00000165757;ENSG00000067900;ENSG00000166923;ENSG00000092969;ENSG00000169057;ENSG00000077463;ENSG00000152804
biological_process	late	k__Bacteria.p__Proteobacteria.c__Betaproteobacteria.o__Burkholderiales.f__Comamonadaceae.g__Pelomonas	GO:0046621	negative regulation of organ growth	http://amigo.geneontology.org/amigo/term/GO:0046621	28	5	0.46369854794191800	10.782867494824000	8.63974083954444E-05	0.020676953960006800	4211;5600;5999;6788;55841	ENSG00000047644;ENSG00000104375;ENSG00000185386;ENSG00000117152;ENSG00000143995
biological_process	late	k__Bacteria.p__Proteobacteria.c__Betaproteobacteria.o__Burkholderiales.f__Comamonadaceae.g__Pelomonas	GO:0060349	bone morphogenesis	http://amigo.geneontology.org/amigo/term/GO:0060349	110	9	1.8216728669146800	4.940513833992090	8.87626961720844E-05	0.020676953960006800	1293;3037;4325;9321;22856;51435;54928;64856;85301	ENSG00000104331;ENSG00000163359;ENSG00000168077;ENSG00000131873;ENSG00000100815;ENSG00000196739;ENSG00000179403;ENSG00000170961;ENSG00000156103
biological_process	late	k__Bacteria.p__Proteobacteria.c__Betaproteobacteria.o__Burkholderiales.f__Comamonadaceae.g__Pelomonas	GO:0043534	blood vessel endothelial cell migration	http://amigo.geneontology.org/amigo/term/GO:0043534	112	9	1.8547941917676700	4.852290372670810	1.02060633924705E-04	0.020676953960006800	2247;4204;4215;4223;5170;10000;26585;57608;154810	ENSG00000198909;ENSG00000138685;ENSG00000117020;ENSG00000106511;ENSG00000140992;ENSG00000165757;ENSG00000166923;ENSG00000169057;ENSG00000166025
biological_process	late	k__Bacteria.p__Proteobacteria.c__Betaproteobacteria.o__Burkholderiales.f__Comamonadaceae.g__Pelomonas	GO:0003413	chondrocyte differentiation involved in endochondral bone morphogenesis	http://amigo.geneontology.org/amigo/term/GO:0003413	29	5	0.48025921036841500	10.41104447776110	1.02993346097979E-04	0.020676953960006800	1293;9321;51435;64856;85301	ENSG00000163359;ENSG00000168077;ENSG00000100815;ENSG00000196739;ENSG00000179403
biological_process	late	k__Bacteria.p__Proteobacteria.c__Betaproteobacteria.o__Burkholderiales.f__Comamonadaceae.g__Pelomonas	GO:0034333	adherens junction assembly	http://amigo.geneontology.org/amigo/term/GO:0034333	88	8	1.4573382935317400	5.4894598155467700	1.0454130720905E-04	0.020676953960006800	3987;5170;6093;7414;9647;26585;90102;204851	ENSG00000163349;ENSG00000144824;ENSG00000169756;ENSG00000140992;ENSG00000067900;ENSG00000166923;ENSG00000035403;ENSG00000100034
biological_process	late	k__Bacteria.p__Proteobacteria.c__Betaproteobacteria.o__Burkholderiales.f__Comamonadaceae.g__Pelomonas	GO:0043535	regulation of blood vessel endothelial cell migration	http://amigo.geneontology.org/amigo/term/GO:0043535	88	8	1.4573382935317400	5.4894598155467700	1.0454130720905E-04	0.020676953960006800	2247;4204;4215;4223;5170;10000;57608;154810	ENSG00000198909;ENSG00000138685;ENSG00000117020;ENSG00000106511;ENSG00000140992;ENSG00000165757;ENSG00000169057;ENSG00000166025
biological_process	late	k__Bacteria.p__Proteobacteria.c__Betaproteobacteria.o__Burkholderiales.f__Comamonadaceae.g__Pelomonas	GO:0002063	chondrocyte development	http://amigo.geneontology.org/amigo/term/GO:0002063	46	6	0.7617904716188650	7.87618147448015	1.04925868493533E-04	0.020676953960006800	1293;22856;51435;54928;64856;85301	ENSG00000104331;ENSG00000163359;ENSG00000168077;ENSG00000131873;ENSG00000196739;ENSG00000179403
biological_process	late	k__Bacteria.p__Proteobacteria.c__Betaproteobacteria.o__Burkholderiales.f__Comamonadaceae.g__Pelomonas	GO:1902903	regulation of supramolecular fiber organization	http://amigo.geneontology.org/amigo/term/GO:1902903	329	16	5.4484579383175300	2.936610721994630	1.25516922581892E-04	0.02398514284246700	822;1073;4204;5962;5999;6093;9647;9873;29109;54434;55243;55435;56907;89795;90102;100526783	ENSG00000135723;ENSG00000165410;ENSG00000144824;ENSG00000137478;ENSG00000137710;ENSG00000067798;ENSG00000250021;ENSG00000067900;ENSG00000084112;ENSG00000117152;ENSG00000169057;ENSG00000134278;ENSG00000138660;ENSG00000042493;ENSG00000183853;ENSG00000100034
biological_process	late	k__Bacteria.p__Proteobacteria.c__Betaproteobacteria.o__Burkholderiales.f__Comamonadaceae.g__Pelomonas	GO:1903076	regulation of protein localization to plasma membrane	http://amigo.geneontology.org/amigo/term/GO:1903076	92	8	1.5235809432377300	5.250787649653430	1.43012604961523E-04	0.026524631967275500	1956;5170;5621;8650;9495;22841;56246;65267	ENSG00000179841;ENSG00000107560;ENSG00000146648;ENSG00000140992;ENSG00000133961;ENSG00000170262;ENSG00000171867;ENSG00000196632
biological_process	late	k__Bacteria.p__Proteobacteria.c__Betaproteobacteria.o__Burkholderiales.f__Comamonadaceae.g__Pelomonas	GO:0002009	morphogenesis of an epithelium	http://amigo.geneontology.org/amigo/term/GO:0002009	480	20	7.949117964718590	2.5160024154589400	1.53875802579861E-04	0.027047341928326100	1956;2247;3237;3371;3400;4649;5311;5499;6262;6299;6788;7042;7414;9368;9464;10653;26585;51548;64399;90102	ENSG00000103449;ENSG00000144824;ENSG00000172531;ENSG00000138685;ENSG00000104375;ENSG00000109062;ENSG00000146648;ENSG00000066933;ENSG00000167642;ENSG00000041982;ENSG00000164161;ENSG00000166923;ENSG00000172201;ENSG00000198626;ENSG00000092969;ENSG00000128713;ENSG00000077463;ENSG00000118762;ENSG00000035403;ENSG00000164107
biological_process	late	k__Bacteria.p__Proteobacteria.c__Betaproteobacteria.o__Burkholderiales.f__Comamonadaceae.g__Pelomonas	GO:0060350	endochondral bone morphogenesis	http://amigo.geneontology.org/amigo/term/GO:0060350	70	7	1.1592463698547900	6.03840579710145	1.55763290421773E-04	0.027047341928326100	1293;4325;9321;51435;54928;64856;85301	ENSG00000104331;ENSG00000163359;ENSG00000168077;ENSG00000100815;ENSG00000196739;ENSG00000179403;ENSG00000156103
biological_process	late	k__Bacteria.p__Proteobacteria.c__Betaproteobacteria.o__Burkholderiales.f__Comamonadaceae.g__Pelomonas	GO:0060537	muscle tissue development	http://amigo.geneontology.org/amigo/term/GO:0060537	371	17	6.144005760230410	2.766924489237860	1.58698327203943E-04	0.027047341928326100	1073;2247;2702;4211;4223;5311;5600;5999;6262;7042;7881;11149;26585;50937;51548;84300;196528	ENSG00000064309;ENSG00000165410;ENSG00000138685;ENSG00000106511;ENSG00000112276;ENSG00000185386;ENSG00000166923;ENSG00000265107;ENSG00000198626;ENSG00000092969;ENSG00000117152;ENSG00000077463;ENSG00000118762;ENSG00000137288;ENSG00000143995;ENSG00000169282;ENSG00000189079
biological_process	late	k__Bacteria.p__Proteobacteria.c__Betaproteobacteria.o__Burkholderiales.f__Comamonadaceae.g__Pelomonas	GO:1905475	regulation of protein localization to membrane	http://amigo.geneontology.org/amigo/term/GO:1905475	177	11	2.9312372494899800	3.7526815688201100	1.81421414756633E-04	0.028154666476614100	1000;1956;5170;5621;5764;8650;9495;22841;54434;56246;65267	ENSG00000179841;ENSG00000107560;ENSG00000105894;ENSG00000146648;ENSG00000140992;ENSG00000084112;ENSG00000133961;ENSG00000170558;ENSG00000170262;ENSG00000171867;ENSG00000196632
biological_process	late	k__Bacteria.p__Proteobacteria.c__Betaproteobacteria.o__Burkholderiales.f__Comamonadaceae.g__Pelomonas	GO:0001525	angiogenesis	http://amigo.geneontology.org/amigo/term/GO:0001525	487	20	8.065042601704070	2.479838109692590	1.86395351406299E-04	0.028154666476614100	2247;2702;3087;4204;4211;4215;4223;5170;5764;5797;6093;7042;8828;9464;10000;26585;51548;57608;147372;204851	ENSG00000163349;ENSG00000173482;ENSG00000198909;ENSG00000138685;ENSG00000105894;ENSG00000117020;ENSG00000106511;ENSG00000140992;ENSG00000165757;ENSG00000067900;ENSG00000166923;ENSG00000118257;ENSG00000265107;ENSG00000092969;ENSG00000169057;ENSG00000077463;ENSG00000143995;ENSG00000183287;ENSG00000152804;ENSG00000164107
biological_process	late	k__Bacteria.p__Proteobacteria.c__Betaproteobacteria.o__Burkholderiales.f__Comamonadaceae.g__Pelomonas	GO:0060348	bone development	http://amigo.geneontology.org/amigo/term/GO:0060348	208	12	3.4446177847113900	3.483695652173910	1.87176153794932E-04	0.028154666476614100	1293;3037;4211;4325;5781;9321;22856;26585;51435;54928;64856;85301	ENSG00000179295;ENSG00000104331;ENSG00000163359;ENSG00000168077;ENSG00000131873;ENSG00000100815;ENSG00000166923;ENSG00000196739;ENSG00000179403;ENSG00000143995;ENSG00000170961;ENSG00000156103
biological_process	late	k__Bacteria.p__Proteobacteria.c__Betaproteobacteria.o__Burkholderiales.f__Comamonadaceae.g__Pelomonas	GO:0101023	vascular endothelial cell proliferation	http://amigo.geneontology.org/amigo/term/GO:0101023	18	4	0.2980919236769470	13.418679549114300	1.87519186809038E-04	0.028154666476614100	2247;5170;10000;51548	ENSG00000138685;ENSG00000117020;ENSG00000140992;ENSG00000077463
biological_process	late	k__Bacteria.p__Proteobacteria.c__Betaproteobacteria.o__Burkholderiales.f__Comamonadaceae.g__Pelomonas	GO:1905562	regulation of vascular endothelial cell proliferation	http://amigo.geneontology.org/amigo/term/GO:1905562	18	4	0.2980919236769470	13.418679549114300	1.87519186809038E-04	0.028154666476614100	2247;5170;10000;51548	ENSG00000138685;ENSG00000117020;ENSG00000140992;ENSG00000077463
biological_process	late	k__Bacteria.p__Proteobacteria.c__Betaproteobacteria.o__Burkholderiales.f__Comamonadaceae.g__Pelomonas	GO:0010594	regulation of endothelial cell migration	http://amigo.geneontology.org/amigo/term/GO:0010594	151	10	2.500660026401060	3.998944236491030	2.1267871761188E-04	0.031189581238616700	2247;4204;4215;4223;5170;5797;8828;10000;57608;154810	ENSG00000173482;ENSG00000198909;ENSG00000138685;ENSG00000117020;ENSG00000106511;ENSG00000140992;ENSG00000165757;ENSG00000118257;ENSG00000169057;ENSG00000166025
biological_process	late	k__Bacteria.p__Proteobacteria.c__Betaproteobacteria.o__Burkholderiales.f__Comamonadaceae.g__Pelomonas	GO:1901342	regulation of vasculature development	http://amigo.geneontology.org/amigo/term/GO:1901342	313	15	5.183487339493580	2.8938046950965400	2.38515321799193E-04	0.0341835822560389	2247;3087;4204;4215;4223;5170;5764;5797;6093;7042;10000;26585;51548;57608;204851	ENSG00000163349;ENSG00000173482;ENSG00000198909;ENSG00000138685;ENSG00000105894;ENSG00000117020;ENSG00000106511;ENSG00000140992;ENSG00000165757;ENSG00000067900;ENSG00000166923;ENSG00000092969;ENSG00000169057;ENSG00000077463;ENSG00000152804
biological_process	late	k__Bacteria.p__Proteobacteria.c__Betaproteobacteria.o__Burkholderiales.f__Comamonadaceae.g__Pelomonas	GO:0002042	cell migration involved in sprouting angiogenesis	http://amigo.geneontology.org/amigo/term/GO:0002042	54	6	0.8942757710308410	6.709339774557170	2.59011143244114E-04	0.03503240205480960	2247;4215;4223;10000;26585;57608	ENSG00000198909;ENSG00000138685;ENSG00000117020;ENSG00000106511;ENSG00000165757;ENSG00000166923
biological_process	late	k__Bacteria.p__Proteobacteria.c__Betaproteobacteria.o__Burkholderiales.f__Comamonadaceae.g__Pelomonas	GO:0043536	positive regulation of blood vessel endothelial cell migration	http://amigo.geneontology.org/amigo/term/GO:0043536	54	6	0.8942757710308410	6.709339774557170	2.59011143244114E-04	0.03503240205480960	2247;4215;5170;10000;57608;154810	ENSG00000198909;ENSG00000138685;ENSG00000117020;ENSG00000140992;ENSG00000165757;ENSG00000166025
biological_process	late	k__Bacteria.p__Proteobacteria.c__Betaproteobacteria.o__Burkholderiales.f__Comamonadaceae.g__Pelomonas	GO:0055017	cardiac muscle tissue growth	http://amigo.geneontology.org/amigo/term/GO:0055017	76	7	1.2586103444137800	5.561689549961860	2.61104170088178E-04	0.03503240205480960	2247;4211;5600;5999;7042;51548;196528	ENSG00000138685;ENSG00000185386;ENSG00000092969;ENSG00000117152;ENSG00000077463;ENSG00000143995;ENSG00000189079
biological_process	late	k__Bacteria.p__Proteobacteria.c__Betaproteobacteria.o__Burkholderiales.f__Comamonadaceae.g__Pelomonas	GO:0021537	telencephalon development	http://amigo.geneontology.org/amigo/term/GO:0021537	250	13	4.140165606624270	3.1399710144927500	2.83182776011359E-04	0.036901548097852100	1000;1956;3400;3624;4747;6299;6586;8650;8828;23353;50937;81853;85458	ENSG00000064309;ENSG00000103449;ENSG00000137210;ENSG00000146648;ENSG00000164828;ENSG00000277586;ENSG00000172201;ENSG00000118257;ENSG00000133961;ENSG00000122641;ENSG00000150764;ENSG00000170558;ENSG00000184347
biological_process	late	k__Bacteria.p__Proteobacteria.c__Betaproteobacteria.o__Burkholderiales.f__Comamonadaceae.g__Pelomonas	GO:1903078	positive regulation of protein localization to plasma membrane	http://amigo.geneontology.org/amigo/term/GO:1903078	55	6	0.9108364334573380	6.587351778656130	2.86738956041033E-04	0.036901548097852100	1956;5170;5621;9495;22841;65267	ENSG00000179841;ENSG00000107560;ENSG00000146648;ENSG00000140992;ENSG00000171867;ENSG00000196632
biological_process	late	k__Bacteria.p__Proteobacteria.c__Betaproteobacteria.o__Burkholderiales.f__Comamonadaceae.g__Pelomonas	GO:0014706	striated muscle tissue development	http://amigo.geneontology.org/amigo/term/GO:0014706	357	16	5.912156486259450	2.7062883124264200	3.16102568089116E-04	0.03986685588739930	1073;2247;2702;4211;4223;5600;5999;6262;7042;7881;11149;26585;50937;51548;84300;196528	ENSG00000064309;ENSG00000165410;ENSG00000138685;ENSG00000106511;ENSG00000112276;ENSG00000185386;ENSG00000166923;ENSG00000265107;ENSG00000198626;ENSG00000092969;ENSG00000117152;ENSG00000077463;ENSG00000137288;ENSG00000143995;ENSG00000169282;ENSG00000189079
biological_process	late	k__Bacteria.p__Proteobacteria.c__Betaproteobacteria.o__Burkholderiales.f__Comamonadaceae.g__Pelomonas	GO:0010761	fibroblast migration	http://amigo.geneontology.org/amigo/term/GO:0010761	37	5	0.6127445097803910	8.160007833920880	3.39308411146155E-04	0.041954487072307000	2247;2768;4921;7145;84159	ENSG00000146535;ENSG00000162733;ENSG00000150347;ENSG00000138685;ENSG00000079308
biological_process	late	k__Bacteria.p__Proteobacteria.c__Betaproteobacteria.o__Burkholderiales.f__Comamonadaceae.g__Pelomonas	GO:0090050	positive regulation of cell migration involved in sprouting angiogenesis	http://amigo.geneontology.org/amigo/term/GO:0090050	21	4	0.3477739109564380	11.501725327812300	3.52690637128394E-04	0.0427705222640703	2247;4215;10000;57608	ENSG00000198909;ENSG00000138685;ENSG00000117020;ENSG00000165757
biological_process	late	k__Bacteria.p__Proteobacteria.c__Betaproteobacteria.o__Burkholderiales.f__Comamonadaceae.g__Pelomonas	GO:0090049	regulation of cell migration involved in sprouting angiogenesis	http://amigo.geneontology.org/amigo/term/GO:0090049	38	5	0.6293051722068880	7.945270785659800	3.85483744100412E-04	0.045865292269758500	2247;4215;4223;10000;57608	ENSG00000198909;ENSG00000138685;ENSG00000117020;ENSG00000106511;ENSG00000165757
biological_process	late	k__Bacteria.p__Proteobacteria.c__Betaproteobacteria.o__Burkholderiales.f__Comamonadaceae.g__Pelomonas	GO:0043542	endothelial cell migration	http://amigo.geneontology.org/amigo/term/GO:0043542	195	11	3.229329173166930	3.406280193236720	4.1772231902093E-04	0.048780684143444200	2247;4204;4215;4223;5170;5797;8828;10000;26585;57608;154810	ENSG00000173482;ENSG00000198909;ENSG00000138685;ENSG00000117020;ENSG00000106511;ENSG00000140992;ENSG00000165757;ENSG00000166923;ENSG00000118257;ENSG00000169057;ENSG00000166025
biological_process	late	k__Bacteria.p__Proteobacteria.c__Alphaproteobacteria.o__Rhodobacterales.f__Rhodobacteraceae.g__Rhodovulum	GO:0042391	regulation of membrane potential	http://amigo.geneontology.org/amigo/term/GO:0042391	414	21	6.4834993399736	3.2389916153034600	2.43243473319055E-06	0.01533893342749960	208;287;581;857;1136;1634;2273;3745;3778;3781;5318;5649;6332;6546;6622;11060;11149;22871;23111;54112;124925	ENSG00000057294;ENSG00000105221;ENSG00000181656;ENSG00000189056;ENSG00000087088;ENSG00000198373;ENSG00000112276;ENSG00000080644;ENSG00000063015;ENSG00000158445;ENSG00000080709;ENSG00000022267;ENSG00000156113;ENSG00000183023;ENSG00000145335;ENSG00000169760;ENSG00000145362;ENSG00000011465;ENSG00000105974;ENSG00000136546;ENSG00000133104
biological_process	late	k__Bacteria.p__Proteobacteria.c__Alphaproteobacteria.o__Rhodobacterales.f__Rhodobacteraceae.g__Rhodovulum	GO:0006936	muscle contraction	http://amigo.geneontology.org/amigo/term/GO:0006936	339	18	5.3089523580943200	3.390499440545210	6.96941565347942E-06	0.0219745675554206	287;857;1136;1674;1909;2775;2982;3778;3781;4638;5318;5592;5733;6332;6546;8736;10398;23336	ENSG00000057294;ENSG00000164116;ENSG00000087258;ENSG00000101335;ENSG00000175084;ENSG00000080644;ENSG00000050628;ENSG00000065534;ENSG00000080709;ENSG00000156113;ENSG00000183023;ENSG00000145362;ENSG00000182253;ENSG00000185532;ENSG00000105974;ENSG00000136546;ENSG00000151617;ENSG00000101605
